# Supplementary material for: World Health Organization Global Estimates and Regional Comparisons of the Burden of Foodborne Disease in 2010
Source: PLoS Med. 2015 Dec 3;12(12):e1001923. doi: 10.1371/journal.pmed.1001923 (PMC4668832; doi:10.1371/journal.pmed.1001923)
Supplement: S1 Table — Estimates of the global burden of foodborne disease, 2010. (XLSX) [file pmed.1001923.s001.xlsx]

## Sheet: INFO
			World Health Organization
			Foodborne Disease Burden Epidemiology Reference Group
			Estimates of the global burden of foodborne disease, 2010
		Tab 1. Foodborne illnesses, 2010 (median, 95% uncertainty interval)
		Tab 2. Foodborne deaths, 2010 (median, 95% uncertainty interval)
		Tab 3. Foodborne years lived with disability, 2010 (median, 95% uncertainty interval)
		Tab 4. Foodborne years of life lost, 2010 (median, 95% uncertainty interval)
		Tab 5. Foodborne disability-adjusted life years, 2010 (median, 95% uncertainty interval)
		Tab 6. Foodborne illnesses per 100,000, 2010 (median, 95% uncertainty interval)
		Tab 7. Foodborne deaths per 100,000, 2010 (median, 95% uncertainty interval)
		Tab 8. Foodborne years lived with disability per 100,000, 2010 (median, 95% uncertainty interval)
		Tab 9. Foodborne years of life lost per 100,000, 2010 (median, 95% uncertainty interval)
		Tab 10. Foodborne disability-adjusted life years per 100,000, 2010 (median, 95% uncertainty interval)
		Tab 11. Foodborne years lived with disability per case, 2010 (median, 95% uncertainty interval)
		Tab 12. Foodborne years of life lost per case, 2010 (median, 95% uncertainty interval)
		Tab 13. Foodborne disability-adjusted life years per case, 2010 (median, 95% uncertainty interval)
		Tab 14. Illnesses, 2010 (median, 95% uncertainty interval)
		Tab 15. Deaths, 2010 (median, 95% uncertainty interval)
		Tab 16. Years lived with disability, 2010 (median, 95% uncertainty interval)
		Tab 17. Years of life lost, 2010 (median, 95% uncertainty interval)
		Tab 18. Disability-adjusted life years, 2010 (median, 95% uncertainty interval)

## Sheet: 1
Tab 1. Foodborne illnesses, 2010 (median, 95% uncertainty interval)
	GLOBAL	AFRO			AMRO				EMRO			EURO				SEARO			WPRO
		D	E	TOTAL	A	B	D	TOTAL	B	D	TOTAL	A	B	C	TOTAL	B	D	TOTAL	A	B	TOTAL
ALL HAZARDS	600,652,361 (417,646,804-962,834,044)	42,258,916 (10,459,236-108,347,150)	47,155,830 (19,473,386-100,494,297)	91,031,198 (39,329,040-191,803,256)	9,217,147 (4,238,275-16,940,479)	56,563,235 (27,782,582-113,762,300)	11,111,431 (5,379,092-21,149,796)	77,696,665 (45,146,061-139,131,540)	26,530,900 (10,727,164-59,425,936)	74,343,175 (32,136,604-158,725,867)	101,699,626 (49,690,028-207,088,234)	10,623,332 (3,955,421-23,386,152)	5,964,359 (2,414,315-11,975,792)	6,193,887 (2,619,580-12,452,442)	23,720,461 (14,068,859-38,892,466)	25,874,357 (9,925,824-68,137,150)	125,607,953 (49,602,172-327,370,292)	152,052,649 (65,815,006-380,482,134)	4,465,837 (2,021,066-8,445,659)	119,961,586 (49,194,583-329,693,027)	124,752,754 (53,835,337-333,491,741)
Diarrheal disease agents	548,595,679 (369,976,912-888,528,014)	38,095,815 (8,204,838-102,529,741)	43,789,116 (16,839,649-96,721,863)	83,487,694 (33,810,219-182,920,668)	8,913,594 (4,037,106-16,559,229)	53,688,862 (25,365,920-105,506,458)	10,590,185 (4,926,530-20,547,898)	74,046,487 (42,151,432-129,816,343)	25,773,270 (10,166,505-58,563,949)	70,274,409 (29,098,380-153,742,238)	96,530,704 (45,534,762-201,312,411)	10,118,544 (3,656,684-22,722,439)	5,528,465 (2,155,262-11,354,344)	5,731,632 (2,347,804-11,826,902)	22,322,021 (12,937,125-37,181,267)	23,094,487 (7,671,556-64,824,216)	102,922,782 (33,430,232-293,820,437)	126,650,851 (46,038,605-349,765,118)	4,248,159 (1,916,499-8,033,460)	110,082,138 (41,245,762-311,272,371)	114,635,495 (45,500,440-314,486,440)
Viruses	124,803,946 (70,311,254-251,352,877)	6,544,907 (513,554-23,101,507)	7,266,321 (0-26,380,810)	14,814,900 (4,163,207-42,857,305)	5,984,062 (1,180,629-13,686,066)	13,751,048 (0-46,729,655)	2,593,727 (0-8,863,753)	23,347,479 (8,416,682-57,979,236)	4,310,455 (74,420-13,913,118)	11,365,530 (125,224-34,789,602)	16,466,400 (4,382,839-43,443,215)	6,430,227 (0-18,948,706)	3,633,802 (85,217-9,464,158)	3,765,530 (243,884-9,884,050)	14,850,045 (5,665,679-29,602,234)	2,225,854 (0-17,117,513)	11,790,727 (131,772-89,572,382)	15,055,204 (2,015,196-100,792,885)	2,480,378 (76,871-6,261,875)	21,075,720 (0-114,134,333)	23,743,242 (3,429,718-117,141,632)
Norovirus	124,803,946 (70,311,254-251,352,877)	6,544,907 (513,554-23,101,507)	7,266,321 (0-26,380,810)	14,814,900 (4,163,207-42,857,305)	5,984,062 (1,180,629-13,686,066)	13,751,048 (0-46,729,655)	2,593,727 (0-8,863,753)	23,347,479 (8,416,682-57,979,236)	4,310,455 (74,420-13,913,118)	11,365,530 (125,224-34,789,602)	16,466,400 (4,382,839-43,443,215)	6,430,227 (0-18,948,706)	3,633,802 (85,217-9,464,158)	3,765,530 (243,884-9,884,050)	14,850,045 (5,665,679-29,602,234)	2,225,854 (0-17,117,513)	11,790,727 (131,772-89,572,382)	15,055,204 (2,015,196-100,792,885)	2,480,378 (76,871-6,261,875)	21,075,720 (0-114,134,333)	23,743,242 (3,429,718-117,141,632)
Bacteria	349,405,380 (223,127,469-590,002,559)	22,951,353 (5,657,201-59,775,826)	25,574,171 (8,305,495-61,229,049)	49,295,223 (18,088,264-114,512,236)	2,537,838 (1,317,405-3,560,971)	32,673,276 (15,376,212-61,675,705)	6,518,089 (2,841,775-12,256,471)	41,840,500 (22,333,764-74,070,228)	17,371,237 (6,230,369-44,925,630)	47,257,943 (17,621,194-115,428,213)	65,134,916 (27,615,253-154,636,516)	3,367,514 (1,991,172-4,432,510)	1,676,102 (886,148-2,373,702)	1,743,268 (898,785-2,477,558)	6,742,929 (4,810,057-8,628,545)	17,839,958 (5,719,556-49,575,722)	77,278,180 (21,845,785-219,734,520)	95,518,542 (31,975,269-262,149,512)	1,623,277 (963,911-2,213,969)	67,136,354 (24,187,919-213,734,844)	68,772,161 (25,793,001-215,585,025)
Campylobacter spp.	95,613,970 (51,731,379-177,239,714)	8,923,526 (1,226,991-34,561,388)	9,732,653 (1,365,608-38,256,267)	18,814,028 (2,836,477-71,846,012)	1,254,852 (569,982-1,989,935)	9,834,471 (2,688,820-24,349,124)	1,881,160 (495,583-4,819,898)	13,014,497 (4,589,466-30,055,244)	2,809,845 (670,158-9,247,285)	8,133,103 (2,036,415-24,045,618)	11,034,009 (2,873,894-33,030,161)	2,326,017 (1,327,458-3,124,845)	1,179,115 (609,647-1,726,315)	1,221,600 (611,587-1,782,023)	4,687,810 (3,261,443-6,175,655)	4,116,194 (966,661-11,592,913)	16,379,442 (816,306-50,447,661)	20,615,683 (3,576,837-60,352,153)	1,149,438 (665,738-1,602,308)	14,780,862 (5,365,312-68,914,873)	15,927,007 (6,534,312-70,110,323)
Enteropathogenic E. coli	23,797,284 (10,750,919-62,931,604)	1,739,811 (142,839-5,530,559)	1,958,276 (75,077-6,076,185)	3,844,557 (1,058,444-10,291,156)	35,716 (8,169-75,842)	1,403,677 (63,398-5,933,801)	300,112 (22,315-1,257,851)	1,775,312 (331,464-6,838,016)	623,139 (91,209-1,878,832)	1,865,166 (236,337-5,813,687)	2,534,391 (681,848-7,197,288)	39,304 (8,562-82,808)	15,421 (1,851-36,362)	16,073 (1,873-37,713)	71,395 (28,333-142,145)	1,856,155 (62,488-8,701,452)	8,481,858 (135,147-43,730,971)	10,623,599 (1,115,065-49,670,204)	15,399 (3,173-32,062)	2,995,300 (130,584-7,166,227)	3,010,792 (147,475-7,183,649)
Enterotoxigenic E. coli	86,502,735 (49,136,952-151,776,173)	3,846,982 (696,645-10,977,770)	4,223,180 (635,840-12,052,661)	8,318,811 (2,643,451-21,009,273)	18,507 (4,867-42,706)	9,691,326 (1,433,693-26,966,532)	2,089,226 (291,302-5,818,366)	12,001,523 (2,800,577-30,879,280)	7,602,715 (1,572,043-18,783,708)	21,318,140 (3,033,957-50,141,930)	29,277,725 (9,924,801-63,901,223)	26,466 (4,828-63,491)	13,797 (1,619-31,954)	14,147 (1,805-32,684)	55,284 (21,030-112,386)	3,461,762 (284,324-11,580,158)	15,561,300 (530,967-53,807,151)	19,233,509 (4,098,622-63,020,939)	8,691 (1,900-21,516)	10,080,503 (771,520-44,189,110)	10,087,936 (775,461-44,197,176)
Shiga toxin-producing E. coli	1,176,854 (754,108-2,523,007)	3,758 (1,217-8,940)	38,656 (12,032-71,219)	42,727 (16,051-75,605)	30,099 (9,786-42,979)	78,680 (24,020-207,469)	41,874 (18,664-60,023)	150,044 (86,805-279,336)	108,410 (47,668-170,735)	275,536 (128,699-433,561)	383,226 (215,289-571,984)	145,103 (60,720-233,518)	6,927 (1,857-16,176)	11,955 (3,351-25,478)	165,250 (78,726-254,545)	70,421 (9,143-315,876)	265,935 (10,982-1,420,308)	343,379 (35,617-1,696,040)	36,483 (13,143-72,061)	21,730 (4,636-60,197)	60,080 (28,283-111,125)
Non-typhoidal S. enterica	78,707,591 (31,843,647-211,154,682)	3,707,825 (518,632-12,928,987)	3,943,384 (476,082-14,178,606)	7,802,999 (1,644,202-25,591,536)	1,072,185 (526,325-1,565,044)	7,049,467 (1,391,905-15,597,551)	1,262,143 (325,818-2,677,796)	9,395,475 (3,541,981-18,659,693)	2,620,360 (193,288-24,338,180)	6,643,649 (612,474-60,045,835)	9,493,066 (869,092-82,772,086)	797,668 (456,009-1,210,921)	434,587 (208,331-713,236)	453,928 (210,968-742,110)	1,683,734 (1,066,414-2,482,159)	3,198,297 (351,221-16,509,302)	12,886,946 (0-70,405,454)	16,283,570 (1,586,254-85,209,139)	395,362 (216,330-608,777)	15,961,072 (2,682,272-116,311,814)	16,354,211 (3,102,049-116,942,846)
Shigella spp.	51,014,050 (20,405,214-118,927,631)	1,762,553 (0-13,672,823)	1,953,628 (0-14,887,050)	4,425,905 (385,025-24,266,526)	70,086 (0-335,136)	1,948,401 (0-12,242,548)	358,632 (0-2,213,346)	2,609,888 (329,736-13,522,575)	875,220 (0-8,498,852)	2,359,528 (0-22,460,742)	3,690,580 (325,232-27,376,911)	6,858 (0-42,797)	5,948 (0-29,188)	10,996 (0-30,492)	29,094 (8,331-71,646)	3,465,597 (78,605-13,408,811)	15,494,799 (436,167-60,436,466)	19,410,409 (3,166,692-70,287,381)	5,538 (0-21,786)	12,519,338 (339,497-46,356,929)	12,529,488 (339,855-46,364,868)
Vibrio cholerae	763,451 (310,910-1,567,682)	105,458 (2,764-313,871)	240,734 (6,723-691,288)	360,048 (106,926-855,095)	97 (4-326)	112 (0-276)	19 (0-46)	232 (75-513)	309 (16-918)	55,294 (1,739-161,973)	55,584 (2,203-162,127)	110 (0-315)	95 (2-194)	98 (5-202)	310 (131-570)	7,581 (830-17,567)	293,956 (1,434-920,681)	301,478 (11,767-929,291)	44 (1-160)	3,296 (127-9,062)	3,350 (179-9,106)
Protozoa	67,182,645 (35,794,977-120,556,797)	7,216,095 (0-29,097,741)	8,839,636 (1,957,101-26,975,609)	16,902,864 (4,650,085-49,684,991)	308,803 (12,755-1,024,304)	5,286,846 (1,028,351-17,215,258)	1,043,570 (215,929-3,393,789)	6,872,174 (2,076,754-19,468,302)	2,809,415 (485,261-9,039,338)	8,401,023 (1,665,250-24,586,706)	11,712,823 (3,296,793-30,147,275)	248,913 (424-1,007,435)	150,716 (0-608,007)	148,994 (0-630,791)	692,073 (192,115-1,625,782)	1,786,808 (285,963-6,529,188)	8,386,957 (1,354,430-30,729,390)	10,456,642 (2,372,369-34,829,869)	110,706 (0-439,314)	13,268,000 (2,082,350-46,570,057)	13,402,024 (2,257,864-46,675,482)
Cryptosporidium spp.	8,584,805 (3,897,252-18,531,196)	731,560 (0-3,780,770)	844,466 (0-4,124,840)	1,738,320 (300,111-6,889,705)	137,047 (8,719-495,864)	639,940 (70,620-2,799,063)	197,209 (18,355-656,072)	1,064,185 (301,359-3,327,291)	455,425 (0-2,400,448)	1,270,746 (0-6,609,184)	2,039,321 (305,086-7,580,522)	73,777 (0-375,547)	41,988 (0-221,387)	38,104 (0-226,262)	187,416 (37,598-628,971)	222,708 (0-1,451,143)	1,095,382 (0-7,603,557)	1,402,649 (172,318-8,481,650)	36,535 (0-166,488)	529,108 (0-3,045,698)	584,259 (43,918-3,095,835)
Entamoeba histolytica	28,023,571 (10,261,254-68,567,590)	2,946,964 (0-16,993,173)	3,292,465 (0-19,121,341)	6,743,929 (827,739-32,767,362)	0 (0-0)	1,632,920 (0-10,270,696)	231,423 (0-1,726,290)	1,982,899 (151,260-11,330,469)	983,769 (0-5,544,334)	3,094,768 (0-14,649,873)	4,340,811 (462,520-18,320,747)	0 (0-0)	0 (0-0)	0 (0-0)	0 (0-0)	807,938 (0-4,184,183)	3,578,277 (0-18,527,317)	4,582,736 (491,931-21,270,996)	0 (0-0)	4,159,294 (0-29,066,419)	4,159,294 (0-29,066,419)
Giardia spp.	28,236,123 (12,945,655-56,996,454)	2,705,235 (0-13,006,755)	3,021,363 (0-13,955,460)	6,856,510 (1,458,646-21,802,995)	159,885 (1,886-575,230)	2,030,731 (0-10,366,905)	436,795 (10,907-2,190,935)	2,900,062 (577,321-11,703,224)	876,239 (0-4,042,139)	2,630,153 (23,033-11,074,776)	3,945,045 (785,094-12,919,015)	168,674 (424-695,887)	102,670 (0-427,056)	106,908 (0-450,200)	485,752 (141,334-1,109,206)	445,388 (0-3,025,398)	2,145,336 (0-14,615,175)	2,846,251 (292,808-16,165,744)	73,266 (0-291,752)	6,341,319 (0-27,529,944)	6,439,672 (137,776-27,624,195)
Invasive infectious disease agents	35,770,163 (18,604,754-70,045,873)	2,740,608 (753,869-6,006,239)	2,607,590 (785,082-5,828,705)	5,414,437 (2,540,054-10,549,380)	246,629 (112,456-426,480)	1,300,140 (579,981-2,150,135)	245,214 (82,823-856,543)	1,812,695 (1,010,289-3,101,657)	622,695 (311,847-1,053,353)	2,861,290 (669,624-6,900,149)	3,502,352 (1,282,553-7,690,583)	484,255 (261,783-707,624)	375,354 (178,943-894,693)	382,226 (205,307-709,879)	1,243,486 (833,642-2,106,028)	2,014,232 (696,271-4,629,324)	16,022,269 (2,058,724-41,322,807)	18,131,261 (4,197,896-44,326,855)	163,915 (80,979-744,288)	4,948,416 (1,641,469-9,308,796)	5,139,635 (1,821,112-9,796,552)
Viruses	13,709,836 (3,630,847-38,524,946)	1,117,111 (149,057-3,257,366)	804,575 (107,405-2,665,631)	1,963,199 (506,756-5,444,338)	19,476 (2,137-61,847)	68,904 (4,867-225,479)	18,430 (1,545-59,295)	110,325 (27,514-312,738)	29,959 (2,922-97,773)	1,361,325 (72,316-4,484,606)	1,397,171 (102,394-4,546,318)	33,940 (1,368-106,097)	25,064 (5,143-71,468)	35,249 (6,249-109,275)	97,472 (27,613-254,300)	165,234 (19,271-499,271)	8,684,103 (915,504-28,075,243)	8,849,699 (1,013,962-28,456,678)	15,583 (1,043-49,350)	915,296 (41,159-2,960,952)	933,815 (53,928-2,991,097)
Hepatitis A virus	13,709,836 (3,630,847-38,524,946)	1,117,111 (149,057-3,257,366)	804,575 (107,405-2,665,631)	1,963,199 (506,756-5,444,338)	19,476 (2,137-61,847)	68,904 (4,867-225,479)	18,430 (1,545-59,295)	110,325 (27,514-312,738)	29,959 (2,922-97,773)	1,361,325 (72,316-4,484,606)	1,397,171 (102,394-4,546,318)	33,940 (1,368-106,097)	25,064 (5,143-71,468)	35,249 (6,249-109,275)	97,472 (27,613-254,300)	165,234 (19,271-499,271)	8,684,103 (915,504-28,075,243)	8,849,699 (1,013,962-28,456,678)	15,583 (1,043-49,350)	915,296 (41,159-2,960,952)	933,815 (53,928-2,991,097)
Bacteria	10,342,042 (3,506,116-27,627,480)	545,666 (30,052-1,985,980)	661,597 (71,851-2,260,925)	1,276,990 (347,367-3,711,825)	6,930 (2,357-21,218)	130,222 (26,815-456,212)	22,976 (5,024-122,397)	162,745 (50,683-555,035)	200,270 (56,947-524,985)	571,359 (77,544-2,039,442)	795,600 (239,042-2,364,996)	7,400 (3,419-18,685)	41,976 (12,716-257,211)	7,939 (2,038-48,679)	58,835 (23,472-316,395)	1,126,398 (228,956-3,500,412)	4,788,332 (340,335-15,799,995)	5,977,513 (1,258,099-18,419,805)	8,163 (1,230-611,474)	1,804,691 (342,204-4,727,472)	1,844,897 (357,719-5,057,612)
Brucella spp.	393,239 (143,815-9,099,394)	21,344 (2,432-673,281)	4,072 (104-263,813)	25,851 (3,392-927,735)	778 (246-6,941)	21,450 (4,761-243,287)	4,717 (438-99,487)	26,559 (9,307-351,147)	124,310 (15,864-426,029)	52,675 (7,340-891,259)	196,630 (61,691-1,103,715)	4,205 (1,049-14,475)	27,060 (4,996-242,400)	6,222 (516-46,847)	38,430 (12,480-298,238)	8,473 (39-1,099,251)	32,955 (145-4,285,494)	43,366 (361-5,399,964)	3,101 (119-608,762)	32,290 (4,881-484,221)	35,823 (8,973-1,100,663)
Listeria monocytogenes	14,169 (6,112-91,175)	549 (0.1-9,895)	612 (0.1-11,029)	1,161 (0.2-20,924)	1,262 (916-2,117)	1,275 (92-10,134)	116 (0.02-2,087)	3,073 (1,269-12,066)	230 (0.04-4,149)	577 (0.1-10,401)	807 (0.1-14,550)	1,495 (1,243-1,773)	85 (49-208)	160 (86-596)	1,781 (1,475-2,275)	449 (0.08-8,098)	2,004 (0.4-36,118)	2,453 (0.4-44,216)	202 (138-292)	2,693 (2,013-6,947)	2,903 (2,212-7,145)
Mycobacterium bovis	121,268 (99,852-150,239)	15,293 (9,731-21,395)	41,356 (26,959-52,997)	56,891 (36,911-72,971)	55 (27-105)	620 (299-1,184)	317 (153-608)	992 (482-1,900)	339 (146-614)	7,809 (4,503-12,646)	8,150 (4,653-13,230)	120 (87-181)	473 (331-737)	934 (638-1,495)	1,524 (1,069-2,401)	6,100 (2,623-11,311)	32,296 (14,024-58,263)	38,400 (16,635-69,363)	51 (36-74)	14,881 (6,651-26,696)	14,941 (6,696-26,748)
Salmonella Paratyphi A	1,741,120 (536,650-4,310,983)	87,108 (0-312,126)	110,242 (0-394,530)	210,636 (46,458-617,459)	826 (0-2,932)	17,465 (0-62,285)	2,716 (8-9,519)	21,594 (3,545-69,797)	11,043 (0-39,596)	86,124 (0-302,721)	99,095 (12,197-325,561)	182 (0-1,229)	1,748 (0-10,620)	59 (0-363)	2,161 (235-11,182)	194,552 (33,992-550,904)	828,657 (19,551-2,542,748)	1,030,608 (204,563-2,986,131)	543 (0-2,019)	319,614 (50,074-850,817)	320,269 (50,337-851,033)
Salmonella Typhi	7,570,087 (2,333,263-18,743,406)	378,729 (0-1,357,068)	479,314 (0-1,715,346)	915,809 (201,992-2,684,604)	3,589 (0-12,746)	75,934 (0-270,805)	11,810 (37-41,389)	93,888 (15,414-303,467)	48,014 (0-172,158)	374,454 (0-1,316,179)	430,848 (53,032-1,415,482)	793 (0-5,343)	7,601 (0-46,175)	256 (0-1,578)	9,395 (1,023-48,616)	845,880 (147,791-2,395,234)	3,602,856 (85,003-11,055,427)	4,480,903 (889,406-12,983,179)	2,359 (0-8,776)	1,389,627 (217,713-3,699,202)	1,392,474 (218,858-3,700,142)
Protozoa	10,280,089 (7,403,516-14,904,324)	922,482 (426,690-1,720,400)	1,008,534 (458,259-1,875,056)	1,951,721 (1,123,381-3,282,033)	215,140 (101,642-375,732)	1,070,022 (513,809-1,680,806)	198,992 (63,470-714,971)	1,503,224 (866,887-2,465,317)	371,023 (186,886-610,341)	774,120 (406,068-1,256,910)	1,155,101 (701,504-1,736,170)	435,447 (246,106-630,619)	299,637 (139,683-649,960)	329,881 (182,101-616,505)	1,068,724 (715,649-1,694,419)	662,862 (330,740-1,027,169)	1,797,334 (373,927-3,627,734)	2,458,127 (995,025-4,379,369)	128,162 (66,816-184,338)	1,996,994 (1,052,593-3,072,766)	2,122,540 (1,180,520-3,212,954)
Toxoplasma gondii	10,280,089 (7,403,516-14,904,324)	922,482 (426,690-1,720,400)	1,008,534 (458,259-1,875,056)	1,951,721 (1,123,381-3,282,033)	215,140 (101,642-375,732)	1,070,022 (513,809-1,680,806)	198,992 (63,470-714,971)	1,503,224 (866,887-2,465,317)	371,023 (186,886-610,341)	774,120 (406,068-1,256,910)	1,155,101 (701,504-1,736,170)	435,447 (246,106-630,619)	299,637 (139,683-649,960)	329,881 (182,101-616,505)	1,068,724 (715,649-1,694,419)	662,862 (330,740-1,027,169)	1,797,334 (373,927-3,627,734)	2,458,127 (995,025-4,379,369)	128,162 (66,816-184,338)	1,996,994 (1,052,593-3,072,766)	2,122,540 (1,180,520-3,212,954)
Helminths	12,928,944 (8,957,617-24,008,256)	1,099,339 (253,132-2,067,626)	468,999 (158,036-783,606)	1,575,447 (716,513-2,617,453)	53,162 (27,636-66,787)	990,270 (334,931-7,287,487)	217,451 (65,314-384,333)	1,265,872 (611,453-7,506,532)	71,692 (23,538-129,295)	1,121,605 (372,744-1,606,640)	1,192,677 (450,051-1,694,770)	2,434 (1,680-3,303)	31,620 (12,868-45,092)	51,007 (17,990-80,134)	84,969 (48,362-118,411)	521,362 (142,504-743,846)	4,237,928 (1,256,979-7,902,480)	4,749,451 (1,764,309-8,451,003)	320 (204-1,241)	4,138,790 (1,332,612-6,815,497)	4,139,081 (1,332,931-6,816,779)
Cestodes	430,864 (334,389-774,703)	52,794 (38,735-158,802)	76,972 (56,508-157,698)	130,053 (96,512-316,552)	458 (337-609)	22,411 (16,855-44,355)	12,108 (8,702-18,940)	35,082 (26,726-62,830)	1,497 (307-14,212)	2,919 (628-93,521)	4,400 (1,533-107,641)	535 (114-1,014)	5,590 (1,745-12,942)	2,348 (1,029-4,580)	8,564 (4,352-17,004)	3,874 (2,548-6,022)	161,770 (118,410-223,189)	165,783 (121,940-227,981)	28 (7-834)	81,647 (61,610-105,324)	81,736 (61,699-105,677)
Echinococcus granulosus	43,076 (25,881-371,177)	1,990 (386-105,701)	3,676 (1,008-81,025)	5,736 (1,910-191,457)	28 (4-58)	1,136 (117-22,638)	1,663 (421-7,735)	2,912 (1,186-30,987)	1,493 (302-14,207)	2,918 (628-93,519)	4,394 (1,528-107,637)	475 (57-951)	5,392 (1,540-11,965)	1,547 (279-3,312)	7,535 (3,424-14,480)	4 (0.008-477)	14,551 (4,012-38,881)	14,560 (4,054-39,247)	22 (2-828)	5,767 (1,549-12,122)	5,867 (1,650-12,310)
Echinococcus multilocularis	8,375 (656-17,005)	0 (0-0)	0 (0-0)	0 (0-0)	0.1 (0.02-0.3)	0 (0-0)	0 (0-0)	0.1 (0.02-0.3)	5 (1-9)	0.8 (0-6)	6 (2-12)	60 (16-95)	137 (33-1,559)	461 (120-1,648)	667 (303-3,277)	0 (0-0)	3 (0-14)	3 (0-14)	6 (1-10)	7,523 (0-15,386)	7,529 (7-15,392)
Taenia solium	370,710 (282,937-478,123)	48,416 (36,295-63,883)	70,948 (52,582-95,820)	119,565 (90,037-157,578)	428 (310-576)	20,644 (15,606-26,859)	10,215 (7,250-14,344)	31,390 (23,906-40,440)	0 (0-0)	0 (0-0)	0 (0-0)	0 (0-0)	0 (0-0)	276 (113-566)	276 (113-566)	3,829 (2,522-5,844)	145,957 (105,060-200,831)	149,927 (108,139-205,319)	0 (0-0)	68,060 (50,794-89,762)	68,060 (50,794-89,762)
Nematodes	12,285,286 (8,292,732-22,984,630)	1,044,320 (184,467-1,984,838)	386,168 (71,955-684,493)	1,441,429 (579,612-2,438,629)	52,544 (26,886-66,037)	967,650 (312,578-7,228,580)	194,183 (42,936-361,092)	1,221,821 (566,493-7,430,929)	69,666 (21,440-122,126)	1,104,994 (355,848-1,572,446)	1,176,864 (422,452-1,660,574)	1,785 (1,227-2,354)	25,891 (6,876-37,282)	48,106 (14,942-76,750)	75,536 (38,835-106,745)	506,201 (125,108-728,457)	4,076,116 (1,106,038-7,729,970)	4,569,679 (1,578,427-8,257,003)	19 (6-32)	3,868,325 (1,040,972-6,520,333)	3,868,348 (1,040,985-6,520,344)
Ascaris spp.	12,280,767 (8,287,414-22,980,491)	1,044,317 (184,462-1,984,836)	386,166 (71,953-684,492)	1,441,423 (579,606-2,438,625)	52,333 (26,688-65,822)	967,378 (312,384-7,228,342)	194,141 (42,876-361,030)	1,221,331 (566,095-7,430,486)	69,662 (21,439-122,125)	1,104,990 (355,841-1,572,438)	1,176,857 (422,440-1,660,560)	0 (0-0)	24,970 (5,887-36,358)	47,163 (13,911-75,782)	71,884 (35,115-103,244)	506,196 (125,097-728,452)	4,076,094 (1,106,026-7,729,936)	4,569,643 (1,578,376-8,256,956)	0 (0-0)	3,868,080 (1,040,839-6,520,216)	3,868,080 (1,040,839-6,520,216)
Trichinella spp.	4,472 (2,977-5,997)	3 (0.9-4)	3 (1-5)	6 (2-9)	202 (139-267)	280 (192-369)	48 (33-63)	530 (364-699)	3 (0.8-4)	6 (2-11)	9 (3-15)	1,785 (1,227-2,354)	926 (636-1,221)	960 (660-1,267)	3,671 (2,524-4,842)	7 (2-12)	32 (10-54)	39 (13-66)	19 (6-32)	198 (65-334)	217 (71-366)
Trematodes	218,569 (167,886-281,872)	38 (13-111)	15 (5-43)	53 (18-155)	83 (17-1,073)	80 (26-253)	10,113 (7,361-13,744)	10,346 (7,519-14,336)	56 (35-105)	3,400 (2,211-4,977)	3,459 (2,257-5,063)	88 (25-343)	48 (13-188)	438 (323-587)	579 (399-1,048)	11,188 (7,613-15,766)	872 (229-3,569)	12,242 (8,423-17,531)	264 (169-409)	191,271 (143,280-250,762)	191,554 (143,528-250,994)
Clonorchis sinensis	31,620 (21,515-45,059)	0 (0-0)	0 (0-0)	0 (0-0)	0 (0-0)	0 (0-0)	0 (0-0)	0 (0-0)	0 (0-0)	0 (0-0)	0 (0-0)	0 (0-0)	0 (0-0)	4 (3-7)	4 (3-7)	3 (1-10)	63 (22-184)	66 (23-194)	7 (2-20)	31,532 (21,421-44,991)	31,537 (21,430-45,000)
Fasciola spp.	10,635 (6,888-24,100)	14 (5-41)	10 (3-28)	24 (8-69)	16 (0.4-626)	25 (9-73)	4,693 (2,711-7,636)	4,781 (2,767-8,018)	42 (28-64)	3,336 (2,151-4,902)	3,380 (2,182-4,962)	31 (12-89)	15 (5-42)	12 (4-34)	58 (21-165)	7 (3-19)	96 (34-272)	103 (37-291)	11 (2-70)	1,667 (222-14,793)	1,686 (235-14,803)
Intestinal flukes*	18,924 (14,498-24,200)	8 (3-24)	0 (0-0)	8 (3-24)	53 (15-180)	34 (10-117)	0 (0-0)	87 (26-297)	13 (4-44)	42 (16-122)	55 (20-166)	13 (4-43)	14 (4-49)	26 (10-57)	56 (25-133)	67 (37-208)	214 (63-733)	280 (102-940)	230 (146-342)	18,121 (13,754-23,258)	18,353 (13,952-23,520)
Opisthorchis spp.	16,315 (11,273-22,860)	0 (0-0)	0 (0-0)	0 (0-0)	0 (0-0)	0 (0-0)	0 (0-0)	0 (0-0)	0 (0-0)	0 (0-0)	0 (0-0)	44 (9-210)	19 (4-97)	379 (272-514)	452 (317-723)	11,059 (7,496-15,643)	372 (72-1,951)	11,563 (7,904-16,312)	0 (0-0)	4,287 (2,931-6,029)	4,287 (2,931-6,029)
Paragonimus spp.	139,238 (95,610-195,078)	16 (6-46)	5 (2-15)	21 (7-61)	15 (0.8-267)	21 (7-63)	5,339 (3,662-7,476)	5,412 (3,710-7,588)	0 (0-0)	13 (5-38)	13 (5-38)	0 (0-0)	0 (0-0)	11 (4-32)	11 (4-32)	20 (3-214)	127 (38-429)	147 (41-643)	10 (4-28)	133,566 (91,703-187,260)	133,582 (91,713-187,283)
Chemicals and toxins	217,632 (172,024-1,140,463)	3,860 (1,256-29,971)	2,536 (847-36,773)	6,311 (2,420-66,261)	874 (353-7,788)	1,276 (342-38,678)	180 (13-18,353)	2,273 (892-65,263)	163 (26-13,259)	10,216 (7,345-192,593)	10,374 (7,396-205,852)	5,517 (3,538-63,720)	576 (192-40,424)	3,675 (2,347-15,604)	9,920 (6,157-119,504)	3,275 (706-113,512)	169,761 (142,622-470,062)	173,211 (145,055-577,689)	161 (25-13,212)	13,483 (2,256-80,705)	13,801 (2,338-91,899)
Aflatoxin	21,757 (8,967-56,776)	2,891 (744-8,122)	433 (184-1,044)	3,346 (1,046-9,003)	8 (1-32)	606 (131-1,813)	72 (2-4,259)	790 (166-5,318)	49 (17-208)	828 (222-2,667)	888 (257-2,753)	61 (25-164)	47 (22-94)	40 (15-121)	160 (90-293)	2,199 (406-6,319)	1,899 (318-7,246)	4,446 (1,458-10,820)	16 (4-73)	10,534 (1,899-41,615)	10,553 (1,906-41,629)
Cassava cyanide	1,066 (105-3,016)	244 (24-690)	822 (81-2,326)	1,066 (105-3,016)	0 (0-0)	0 (0-0)	0 (0-0)	0 (0-0)	0 (0-0)	0 (0-0)	0 (0-0)	0 (0-0)	0 (0-0)	0 (0-0)	0 (0-0)	0 (0-0)	0 (0-0)	0 (0-0)	0 (0-0)	0 (0-0)	0 (0-0)
Dioxin	193,447 (155,963-1,085,675)	539 (163-22,215)	849 (392-34,944)	1,390 (555-57,135)	863 (344-7,769)	486 (104-37,459)	108 (10-14,094)	1,449 (502-59,340)	115 (6-13,066)	9,203 (6,753-190,593)	9,284 (6,772-203,590)	5,450 (3,465-63,668)	529 (156-40,347)	3,624 (2,307-15,477)	9,762 (5,992-119,347)	462 (12-110,644)	167,639 (141,067-466,159)	168,628 (141,351-571,592)	145 (21-13,139)	837 (78-60,691)	981 (100-73,831)
* Includes selected species of the families Echinostomatidae, Fasciolidae, Gymnophallidae, Heterophyidae, Nanophyetidae, Neodiplostomidae and Plagiorchiidae (depending on data availability).

## Sheet: 2
Tab 2. Foodborne deaths, 2010 (median, 95% uncertainty interval)
	GLOBAL	AFRO			AMRO				EMRO			EURO				SEARO			WPRO
		D	E	TOTAL	A	B	D	TOTAL	B	D	TOTAL	A	B	C	TOTAL	B	D	TOTAL	A	B	TOTAL
ALL HAZARDS	418,608 (305,128-598,419)	68,121 (24,724-120,910)	68,169 (41,652-102,095)	136,950 (85,682-200,293)	1,360 (879-1,923)	6,314 (3,839-10,445)	1,563 (999-6,211)	9,336 (6,448-16,408)	7,012 (3,804-11,387)	29,320 (15,768-49,564)	36,525 (22,109-57,641)	1,983 (1,347-2,730)	1,343 (815-3,465)	1,294 (812-2,091)	4,654 (3,489-7,533)	31,180 (16,268-58,287)	142,226 (63,976-273,678)	175,168 (91,734-316,157)	572 (348-3,714)	50,742 (31,137-83,956)	51,492 (31,787-85,977)
Diarrheal disease agents	230,111 (160,039-322,359)	47,528 (10,296-92,312)	48,138 (26,228-77,103)	96,985 (53,895-149,784)	942 (510-1,414)	3,259 (1,841-5,276)	653 (354-1,086)	4,888 (3,228-7,009)	5,331 (2,910-8,900)	19,313 (10,565-31,665)	24,783 (15,315-37,624)	1,441 (865-2,096)	737 (403-1,121)	719 (392-1,093)	2,898 (2,014-3,966)	14,904 (7,069-26,142)	75,762 (31,871-144,313)	91,064 (45,198-161,840)	390 (232-578)	7,170 (3,663-11,488)	7,574 (4,041-11,891)
Viruses	34,929 (15,916-79,620)	4,081 (339-12,174)	4,568 (0-13,818)	9,270 (2,808-21,551)	154 (30-361)	777 (0-2,433)	140 (0-440)	1,110 (344-2,770)	610 (11-1,737)	1,708 (22-4,760)	2,441 (675-5,658)	214 (0-632)	95 (2-249)	98 (6-258)	435 (154-914)	2,762 (0-11,226)	14,888 (169-57,093)	18,972 (4,036-61,293)	54 (2-139)	763 (0-3,365)	823 (80-3,432)
Norovirus	34,929 (15,916-79,620)	4,081 (339-12,174)	4,568 (0-13,818)	9,270 (2,808-21,551)	154 (30-361)	777 (0-2,433)	140 (0-440)	1,110 (344-2,770)	610 (11-1,737)	1,708 (22-4,760)	2,441 (675-5,658)	214 (0-632)	95 (2-249)	98 (6-258)	435 (154-914)	2,762 (0-11,226)	14,888 (169-57,093)	18,972 (4,036-61,293)	54 (2-139)	763 (0-3,365)	823 (80-3,432)
Bacteria	187,285 (131,742-254,037)	42,279 (9,962-79,141)	41,773 (23,090-67,046)	84,805 (47,678-129,832)	761 (362-1,208)	2,315 (1,274-3,653)	480 (235-791)	3,582 (2,412-4,989)	4,509 (2,354-7,708)	17,012 (9,364-28,125)	21,699 (13,296-33,325)	1,188 (688-1,715)	623 (308-982)	601 (291-956)	2,402 (1,626-3,382)	10,907 (4,827-18,572)	56,058 (23,893-97,884)	67,265 (33,269-111,832)	326 (183-501)	6,013 (2,936-9,785)	6,349 (3,267-10,117)
Campylobacter spp.	21,374 (14,604-32,584)	3,127 (1,517-5,250)	3,437 (1,589-5,760)	6,525 (3,743-10,449)	182 (72-368)	424 (215-834)	77 (36-168)	699 (418-1,209)	1,334 (709-1,970)	4,357 (2,418-6,497)	5,664 (3,489-8,247)	245 (117-443)	104 (40-216)	109 (42-226)	459 (235-847)	1,356 (532-3,221)	5,410 (362-13,855)	6,726 (1,825-16,702)	72 (33-142)	726 (246-1,843)	801 (312-1,926)
Enteropathogenic E. coli	37,077 (19,957-61,262)	6,710 (565-16,097)	7,586 (330-17,699)	14,583 (5,216-29,059)	0 (0-0)	461 (22-1,243)	96 (9-257)	567 (135-1,406)	933 (177-2,262)	2,984 (418-7,376)	3,990 (1,286-8,940)	0 (0-0)	0 (0-0)	0 (0-0)	0 (0-0)	2,844 (150-6,408)	12,630 (257-31,157)	15,651 (3,558-34,641)	0 (0-0)	1,057 (50-2,554)	1,057 (50-2,554)
Enterotoxigenic E. coli	26,170 (14,887-43,523)	5,292 (1,308-11,792)	5,762 (954-13,019)	11,346 (4,875-22,131)	0 (0-0)	349 (70-945)	71 (12-207)	426 (128-1,098)	540 (101-1,465)	1,695 (219-4,694)	2,254 (693-5,806)	0 (0-0)	0 (0-0)	0 (0-0)	0 (0-0)	1,939 (156-4,600)	8,467 (366-20,868)	10,474 (2,620-24,037)	0 (0-0)	769 (57-2,055)	769 (57-2,055)
Shiga toxin-producing E. coli	128 (55-374)	0.4 (0.09-1)	4 (0.9-12)	4 (1-13)	5 (1-8)	24 (5-89)	4 (1-11)	33 (12-103)	2 (0.6-3)	7 (2-21)	9 (3-23)	23 (9-43)	2 (0.4-7)	4 (0.8-12)	29 (13-56)	7 (0.7-45)	27 (1-198)	35 (3-237)	6 (2-13)	2 (0.4-9)	8 (3-19)
Non-typhoidal S. enterica	59,153 (36,341-89,045)	19,874 (5,485-36,146)	12,232 (2,791-21,437)	31,918 (14,757-53,082)	543 (240-935)	814 (148-1,412)	181 (50-317)	1,551 (842-2,288)	1,007 (357-1,643)	3,525 (1,358-5,780)	4,508 (2,194-7,026)	886 (503-1,351)	499 (234-822)	470 (217-781)	1,854 (1,228-2,735)	2,983 (1,114-6,612)	13,003 (0-30,945)	15,929 (3,404-36,404)	235 (127-387)	2,392 (974-4,141)	2,632 (1,208-4,386)
Shigella spp.	15,156 (6,839-30,072)	1,832 (0-7,701)	2,060 (0-8,105)	4,561 (823-12,878)	8 (0-52)	113 (0-450)	21 (0-84)	157 (29-498)	518 (0-2,080)	1,756 (0-6,907)	2,528 (392-7,744)	6 (0-56)	5 (0-37)	8 (0-40)	24 (4-100)	1,071 (26-3,366)	4,672 (136-15,836)	5,793 (1,192-17,816)	4 (0-26)	743 (19-2,090)	748 (28-2,105)
Vibrio cholerae	24,649 (10,304-50,042)	4,028 (105-11,293)	9,105 (253-24,481)	13,569 (4,194-30,536)	0 (0-0)	0 (0-0)	0 (0-0)	0 (0-0)	4 (0.2-11)	1,705 (54-5,768)	1,710 (58-5,774)	0 (0-0)	0 (0-0)	0 (0-0)	0 (0-0)	75 (8-163)	7,521 (33-27,967)	7,604 (134-28,047)	0 (0-0)	33 (1-84)	33 (1-84)
Protozoa	5,558 (2,593-11,958)	879 (0-3,312)	1,024 (234-3,309)	1,998 (588-5,852)	11 (0.6-50)	55 (11-191)	14 (2-48)	87 (29-237)	91 (11-465)	269 (34-1,399)	389 (73-1,684)	9 (0-52)	5 (0-29)	4 (0-30)	23 (4-85)	415 (73-1,451)	1,962 (312-7,154)	2,466 (615-7,916)	3 (0-20)	79 (13-516)	85 (17-522)
Cryptosporidium spp.	3,759 (1,520-9,115)	582 (0-2,121)	659 (0-2,419)	1,348 (312-3,728)	11 (0.6-50)	36 (4-168)	11 (0.9-44)	67 (19-209)	51 (0-398)	137 (0-1,091)	222 (25-1,287)	9 (0-52)	5 (0-29)	4 (0-30)	23 (4-85)	261 (0-1,193)	1,253 (0-6,031)	1,622 (228-6,660)	3 (0-20)	53 (0-487)	58 (4-492)
Entamoeba histolytica	1,470 (453-5,554)	196 (0-1,806)	223 (0-1,991)	440 (78-3,580)	0 (0-0)	11 (0-72)	2 (0-14)	13 (2-81)	20 (0-208)	64 (0-738)	89 (10-889)	0 (0-0)	0 (0-0)	0 (0-0)	0 (0-0)	100 (0-648)	434 (0-3,012)	552 (73-3,450)	0 (0-0)	23 (0-59)	23 (0-59)
Giardia spp.	0 (0-0)	0 (0-0)	0 (0-0)	0 (0-0)	0 (0-0)	0 (0-0)	0 (0-0)	0 (0-0)	0 (0-0)	0 (0-0)	0 (0-0)	0 (0-0)	0 (0-0)	0 (0-0)	0 (0-0)	0 (0-0)	0 (0-0)	0 (0-0)	0 (0-0)	0 (0-0)	0 (0-0)
Invasive infectious disease agents	117,223 (54,789-243,482)	8,549 (2,793-19,938)	9,270 (3,580-21,859)	18,203 (8,888-37,556)	384 (256-627)	1,561 (433-4,480)	327 (99-1,105)	2,319 (1,061-5,548)	1,439 (491-3,400)	8,537 (2,146-21,499)	10,033 (3,404-23,471)	460 (342-646)	351 (150-1,474)	308 (190-575)	1,135 (797-2,478)	12,484 (3,178-33,925)	55,932 (9,647-141,430)	69,042 (21,153-164,905)	142 (63-3,263)	14,335 (3,736-32,997)	14,636 (4,005-34,659)
Viruses	27,731 (7,169-77,320)	2,243 (298-6,525)	1,603 (231-5,198)	3,951 (1,037-10,608)	39 (4-123)	140 (10-443)	37 (3-119)	222 (56-624)	60 (5-191)	2,739 (158-9,035)	2,800 (211-9,164)	69 (2-216)	50 (11-143)	71 (13-217)	195 (56-513)	330 (38-1,013)	17,401 (1,829-55,699)	17,762 (2,074-56,338)	31 (2-97)	1,833 (83-5,786)	1,864 (110-5,866)
Hepatitis A virus	27,731 (7,169-77,320)	2,243 (298-6,525)	1,603 (231-5,198)	3,951 (1,037-10,608)	39 (4-123)	140 (10-443)	37 (3-119)	222 (56-624)	60 (5-191)	2,739 (158-9,035)	2,800 (211-9,164)	69 (2-216)	50 (11-143)	71 (13-217)	195 (56-513)	330 (38-1,013)	17,401 (1,829-55,699)	17,762 (2,074-56,338)	31 (2-97)	1,833 (83-5,786)	1,864 (110-5,866)
Bacteria	85,269 (37,573-196,544)	5,857 (2,176-15,418)	7,258 (2,990-18,204)	13,525 (6,461-30,110)	325 (223-546)	1,333 (339-4,154)	260 (72-1,001)	1,973 (842-5,132)	1,331 (428-3,274)	5,304 (1,543-15,046)	6,708 (2,547-17,111)	376 (298-478)	270 (106-1,381)	209 (133-432)	866 (622-2,167)	12,036 (3,036-33,113)	35,436 (6,765-102,810)	48,035 (15,103-130,193)	96 (48-3,235)	12,037 (3,282-29,306)	12,299 (3,409-31,250)
Brucella spp.	1,957 (661-45,545)	106 (11-3,389)	20 (0.5-1,282)	129 (17-4,540)	4 (1-34)	107 (22-1,219)	23 (2-494)	134 (44-1,755)	612 (79-2,209)	260 (37-4,478)	975 (280-5,516)	21 (5-74)	134 (24-1,210)	31 (3-229)	191 (58-1,491)	42 (0.2-5,789)	162 (0.7-21,074)	212 (2-26,281)	15 (0.6-3,167)	161 (24-2,399)	180 (41-5,599)
Listeria monocytogenes	3,175 (1,339-20,428)	123 (0.02-2,220)	137 (0.03-2,474)	259 (0.05-4,694)	282 (198-485)	283 (21-2,300)	26 (0.005-468)	689 (280-2,740)	51 (0.009-931)	129 (0.02-2,333)	180 (0.03-3,264)	334 (264-416)	19 (11-47)	36 (19-133)	399 (313-525)	100 (0.02-1,817)	448 (0.08-8,103)	548 (0.1-9,919)	45 (30-67)	610 (429-1,569)	657 (472-1,616)
Mycobacterium bovis	10,545 (7,894-14,472)	1,762 (1,061-2,829)	2,565 (1,566-3,737)	4,375 (2,746-6,212)	2 (0.7-3)	35 (17-66)	25 (11-52)	61 (29-118)	36 (13-84)	925 (422-1,878)	962 (448-1,934)	6 (4-9)	23 (16-35)	121 (84-193)	150 (105-237)	626 (206-1,602)	3,472 (1,432-7,012)	4,149 (1,741-8,161)	3 (2-5)	701 (329-1,239)	704 (332-1,242)
Salmonella Paratyphi A	12,069 (3,784-29,521)	613 (0-2,196)	756 (0-2,706)	1,461 (323-4,273)	5 (0-18)	120 (0-427)	23 (0.07-80)	152 (26-486)	78 (0-278)	616 (0-2,164)	707 (86-2,325)	1 (0-9)	11 (0-67)	0.3 (0-2)	14 (2-71)	1,975 (345-5,592)	5,349 (126-16,412)	7,438 (1,702-20,925)	3 (0-12)	1,912 (300-5,091)	1,916 (301-5,092)
Salmonella Typhi	52,472 (16,454-128,350)	2,664 (0-9,547)	3,288 (0-11,767)	6,353 (1,406-18,580)	22 (0-79)	521 (0-1,857)	99 (0.3-347)	662 (114-2,114)	337 (0-1,210)	2,677 (0-9,410)	3,074 (375-10,110)	6 (0-39)	48 (0-292)	1 (0-9)	61 (7-309)	8,586 (1,500-24,311)	23,255 (549-71,358)	32,339 (7,401-90,979)	14 (0-54)	8,314 (1,303-22,133)	8,332 (1,310-22,139)
Protozoa	684 (333-1,300)	106 (36-242)	111 (39-245)	220 (95-455)	12 (4-23)	53 (19-118)	19 (6-60)	84 (37-184)	29 (11-66)	90 (36-190)	119 (53-244)	9 (4-17)	19 (7-53)	16 (7-32)	45 (21-92)	28 (10-61)	77 (16-212)	106 (36-255)	4 (2-8)	93 (38-188)	97 (40-195)
Toxoplasma gondii	684 (333-1,300)	106 (36-242)	111 (39-245)	220 (95-455)	12 (4-23)	53 (19-118)	19 (6-60)	84 (37-184)	29 (11-66)	90 (36-190)	119 (53-244)	9 (4-17)	19 (7-53)	16 (7-32)	45 (21-92)	28 (10-61)	77 (16-212)	106 (36-255)	4 (2-8)	93 (38-188)	97 (40-195)
Helminths	45,226 (34,143-59,035)	7,890 (4,839-13,531)	9,079 (6,699-12,119)	17,087 (12,376-24,190)	14 (9-26)	737 (543-1,152)	419 (317-562)	1,175 (898-1,680)	42 (13-232)	143 (35-1,108)	188 (63-1,314)	10 (3-29)	167 (71-1,158)	190 (73-711)	372 (198-1,882)	1,167 (955-1,474)	7,259 (5,220-9,994)	8,434 (6,366-11,209)	1 (0.4-20)	17,694 (9,881-25,684)	17,696 (9,881-25,685)
Cestodes	36,500 (25,652-50,063)	7,769 (4,738-13,423)	8,991 (6,614-12,023)	16,869 (12,176-24,025)	11 (8-15)	624 (470-950)	384 (288-519)	1,022 (784-1,452)	20 (4-212)	33 (5-1,001)	55 (13-1,196)	9 (2-28)	154 (62-1,143)	182 (66-702)	350 (180-1,855)	80 (60-107)	6,900 (4,949-9,501)	6,980 (5,009-9,610)	0.6 (0.1-17)	10,940 (3,327-18,939)	10,941 (3,333-18,943)
Echinococcus granulosus	482 (150-3,974)	19 (2-1,028)	41 (7-864)	62 (13-1,868)	0.5 (0.04-2)	15 (1-303)	17 (3-86)	34 (8-380)	18 (3-210)	32 (5-999)	53 (11-1,181)	7 (0.7-26)	57 (11-184)	15 (2-44)	82 (23-233)	0.04 (0-5)	135 (27-480)	135 (27-483)	0.4 (0.02-17)	63 (12-202)	64 (13-208)
Echinococcus multilocularis	7,771 (243-15,896)	0 (0-0)	0 (0-0)	0 (0-0)	0.003 (0-0.01)	0 (0-0)	0 (0-0)	0.003 (0-0.01)	1 (0.3-3)	0.6 (0-5)	2 (0.6-7)	2 (0.4-5)	87 (22-1,036)	146 (33-662)	239 (98-1,708)	0 (0-0)	2 (0-14)	2 (0-14)	0.2 (0.01-0.5)	7,388 (0-15,153)	7,389 (0.2-15,153)
Taenia solium	28,114 (21,059-36,915)	7,663 (4,668-13,107)	8,880 (6,534-11,724)	16,649 (12,026-23,347)	11 (8-14)	597 (449-780)	363 (271-477)	973 (744-1,249)	0 (0-0)	0 (0-0)	0 (0-0)	0 (0-0)	0 (0-0)	18 (13-26)	18 (13-26)	80 (59-106)	6,739 (4,789-9,321)	6,817 (4,854-9,420)	0 (0-0)	3,453 (2,405-4,861)	3,453 (2,405-4,861)
Nematodes	1,012 (388-2,783)	78 (8-431)	71 (9-260)	169 (44-565)	2 (0.3-14)	99 (15-347)	21 (2-85)	129 (33-388)	17 (2-69)	81 (12-332)	104 (24-362)	0.8 (0.5-1)	9 (1-37)	3 (0.4-33)	15 (3-56)	38 (1-302)	147 (7-1,341)	222 (26-1,424)	0.09 (0.03-0.1)	222 (20-1,110)	222 (20-1,111)
Ascaris spp.	1,008 (384-2,781)	78 (8-431)	71 (9-260)	169 (44-564)	1 (0.004-14)	98 (15-346)	21 (2-85)	129 (33-387)	17 (2-69)	81 (12-332)	104 (24-362)	0 (0-0)	8 (0.8-36)	3 (0.004-33)	14 (2-54)	38 (1-302)	146 (7-1,341)	222 (25-1,424)	0 (0-0)	221 (19-1,109)	221 (19-1,109)
Trichinella spp.	4 (2-5)	0.1 (0.03-0.2)	0.1 (0.03-0.2)	0.2 (0.07-0.3)	0.3 (0.2-0.4)	0.4 (0.3-0.5)	0.07 (0.05-0.09)	0.7 (0.5-1)	0 (0-0)	0 (0-0)	0 (0-0)	0.8 (0.5-1)	0.4 (0.3-0.5)	0.4 (0.3-0.5)	2 (1-2)	0.03 (0.01-0.06)	0.1 (0.05-0.2)	0.2 (0.06-0.3)	0.09 (0.03-0.1)	0.9 (0.3-1)	1 (0.3-2)
Trematodes	7,533 (6,383-8,845)	0.005 (0.002-0.01)	0.002 (0-0.005)	0.007 (0.003-0.02)	0.05 (0.009-0.3)	0.009 (0.004-0.02)	8 (5-14)	9 (5-14)	0 (0-0)	0.004 (0.002-0.008)	0.004 (0.002-0.008)	0 (0-0)	0 (0-0)	1 (1-1)	1 (1-1)	1,027 (845-1,240)	68 (23-208)	1,104 (907-1,346)	0.6 (0.1-3)	6,406 (5,326-7,664)	6,407 (5,327-7,664)
Clonorchis sinensis	5,770 (4,728-6,988)	0 (0-0)	0 (0-0)	0 (0-0)	0 (0-0)	0 (0-0)	0 (0-0)	0 (0-0)	0 (0-0)	0 (0-0)	0 (0-0)	0 (0-0)	0 (0-0)	1 (1-1)	1 (1-1)	0.3 (0.06-1)	5 (1-23)	5 (1-25)	0.5 (0.1-3)	5,761 (4,718-6,977)	5,761 (4,719-6,978)
Fasciola spp.	0 (0-0)	0 (0-0)	0 (0-0)	0 (0-0)	0 (0-0)	0 (0-0)	0 (0-0)	0 (0-0)	0 (0-0)	0 (0-0)	0 (0-0)	0 (0-0)	0 (0-0)	0 (0-0)	0 (0-0)	0 (0-0)	0 (0-0)	0 (0-0)	0 (0-0)	0 (0-0)	0 (0-0)
Intestinal flukes*	0 (0-0)	0 (0-0)	0 (0-0)	0 (0-0)	0 (0-0)	0 (0-0)	0 (0-0)	0 (0-0)	0 (0-0)	0 (0-0)	0 (0-0)	0 (0-0)	0 (0-0)	0 (0-0)	0 (0-0)	0 (0-0)	0 (0-0)	0 (0-0)	0 (0-0)	0 (0-0)	0 (0-0)
Opisthorchis spp.	1,498 (1,230-1,813)	0 (0-0)	0 (0-0)	0 (0-0)	0 (0-0)	0 (0-0)	0 (0-0)	0 (0-0)	0 (0-0)	0 (0-0)	0 (0-0)	0 (0-0)	0 (0-0)	0 (0-0)	0 (0-0)	1,027 (845-1,239)	63 (22-184)	1,097 (902-1,331)	0 (0-0)	400 (329-482)	400 (329-482)
Paragonimus spp.	250 (160-371)	0.005 (0.002-0.01)	0.002 (0-0.005)	0.007 (0.003-0.02)	0.05 (0.009-0.3)	0.009 (0.004-0.02)	8 (5-14)	9 (5-14)	0 (0-0)	0.004 (0.002-0.008)	0.004 (0.002-0.008)	0 (0-0)	0 (0-0)	0.003 (0.001-0.007)	0.003 (0.001-0.007)	0.005 (0.001-0.03)	0.03 (0.01-0.06)	0.03 (0.01-0.09)	0.003 (0.001-0.006)	241 (151-362)	241 (151-362)
Chemicals and toxins	19,712 (8,171-51,664)	2,704 (739-7,474)	589 (252-1,182)	3,300 (1,156-8,416)	6 (0.9-23)	551 (123-1,619)	67 (2-4,202)	717 (151-5,193)	44 (15-182)	715 (194-2,273)	767 (224-2,352)	58 (24-147)	50 (24-100)	42 (14-133)	160 (91-294)	1,974 (366-5,663)	1,698 (283-6,485)	3,983 (1,308-9,701)	14 (3-66)	9,266 (1,535-37,663)	9,288 (1,552-37,697)
Aflatoxin	19,455 (7,954-51,324)	2,640 (679-7,412)	376 (160-913)	3,032 (937-8,177)	6 (0.9-23)	551 (123-1,619)	67 (2-4,202)	717 (151-5,193)	44 (15-182)	715 (194-2,273)	767 (224-2,352)	58 (24-147)	50 (24-100)	42 (14-133)	160 (91-294)	1,974 (366-5,663)	1,698 (283-6,485)	3,983 (1,308-9,701)	14 (3-66)	9,266 (1,535-37,663)	9,288 (1,552-37,697)
Cassava cyanide	227 (22-669)	52 (5-153)	175 (17-516)	227 (22-669)	0 (0-0)	0 (0-0)	0 (0-0)	0 (0-0)	0 (0-0)	0 (0-0)	0 (0-0)	0 (0-0)	0 (0-0)	0 (0-0)	0 (0-0)	0 (0-0)	0 (0-0)	0 (0-0)	0 (0-0)	0 (0-0)	0 (0-0)
Dioxin	0 (0-0)	0 (0-0)	0 (0-0)	0 (0-0)	0 (0-0)	0 (0-0)	0 (0-0)	0 (0-0)	0 (0-0)	0 (0-0)	0 (0-0)	0 (0-0)	0 (0-0)	0 (0-0)	0 (0-0)	0 (0-0)	0 (0-0)	0 (0-0)	0 (0-0)	0 (0-0)	0 (0-0)
* Includes selected species of the families Echinostomatidae, Fasciolidae, Gymnophallidae, Heterophyidae, Nanophyetidae, Neodiplostomidae and Plagiorchiidae (depending on data availability).

## Sheet: 3
Tab 3. Foodborne years lived with disability, 2010 (median, 95% uncertainty interval)
	GLOBAL	AFRO			AMRO				EMRO			EURO				SEARO			WPRO
		D	E	TOTAL	A	B	D	TOTAL	B	D	TOTAL	A	B	C	TOTAL	B	D	TOTAL	A	B	TOTAL
ALL HAZARDS	5,580,028 (4,780,374-8,195,314)	393,873 (272,775-588,296)	454,419 (344,368-618,604)	850,150 (655,281-1,164,814)	52,633 (34,680-81,006)	315,818 (237,035-871,744)	170,717 (135,498-249,222)	538,137 (433,565-1,182,761)	75,220 (46,834-124,937)	270,529 (188,287-555,795)	345,575 (251,216-660,146)	75,764 (52,068-168,004)	44,947 (27,924-128,846)	49,359 (34,513-85,404)	169,484 (128,507-377,714)	210,350 (154,351-396,147)	1,209,618 (888,080-1,969,760)	1,420,453 (1,085,310-2,333,122)	25,884 (17,520-67,061)	2,221,717 (1,809,604-2,795,017)	2,248,750 (1,836,208-2,839,740)
Diarrheal disease agents	839,463 (644,924-1,123,907)	60,286 (19,892-132,841)	66,121 (33,866-124,407)	128,815 (67,464-238,643)	29,570 (16,744-40,829)	78,532 (48,454-120,520)	14,724 (8,502-23,577)	123,015 (85,216-171,100)	30,546 (16,933-55,583)	81,227 (44,671-147,139)	112,665 (68,078-192,195)	38,769 (22,945-54,245)	16,305 (9,115-23,665)	15,626 (8,893-22,720)	70,368 (50,123-93,386)	37,645 (18,980-71,495)	158,155 (59,866-314,299)	195,582 (90,065-373,896)	13,716 (8,316-19,496)	177,246 (91,788-327,817)	191,289 (104,821-342,523)
Viruses	91,357 (51,047-174,130)	5,939 (461-19,830)	6,617 (0-21,839)	13,458 (3,888-35,411)	3,715 (649-10,320)	10,060 (0-32,711)	1,974 (0-6,610)	16,773 (5,724-40,752)	2,943 (51-9,153)	8,185 (92-24,344)	11,660 (3,096-29,584)	3,908 (0-14,408)	2,261 (53-7,111)	2,340 (140-7,455)	9,249 (2,866-23,392)	1,740 (0-11,042)	9,313 (102-58,648)	11,816 (1,756-65,533)	1,525 (51-4,610)	15,036 (0-73,066)	16,784 (2,394-74,555)
Norovirus	91,357 (51,047-174,130)	5,939 (461-19,830)	6,617 (0-21,839)	13,458 (3,888-35,411)	3,715 (649-10,320)	10,060 (0-32,711)	1,974 (0-6,610)	16,773 (5,724-40,752)	2,943 (51-9,153)	8,185 (92-24,344)	11,660 (3,096-29,584)	3,908 (0-14,408)	2,261 (53-7,111)	2,340 (140-7,455)	9,249 (2,866-23,392)	1,740 (0-11,042)	9,313 (102-58,648)	11,816 (1,756-65,533)	1,525 (51-4,610)	15,036 (0-73,066)	16,784 (2,394-74,555)
Bacteria	685,212 (521,848-921,335)	46,018 (17,843-96,873)	49,265 (23,945-99,532)	95,663 (51,298-185,714)	25,233 (12,816-34,866)	61,856 (38,176-92,429)	11,365 (6,258-17,926)	98,363 (69,340-133,738)	24,499 (13,551-46,026)	63,692 (34,506-117,865)	88,456 (53,789-157,095)	33,963 (19,263-46,419)	13,633 (6,953-19,569)	12,857 (6,577-18,577)	59,830 (41,636-79,390)	33,464 (16,597-62,051)	137,648 (45,840-268,422)	170,820 (72,890-320,181)	11,910 (6,772-16,892)	145,973 (70,032-271,854)	157,750 (81,169-282,917)
Campylobacter spp.	442,075 (322,192-587,072)	27,697 (12,663-68,486)	30,336 (12,914-76,433)	58,136 (30,076-138,025)	23,776 (11,969-33,141)	40,732 (22,632-63,672)	6,860 (3,540-11,649)	71,243 (46,896-101,617)	12,945 (6,990-19,773)	31,271 (17,164-48,682)	43,926 (27,735-66,838)	31,932 (18,053-43,821)	13,132 (6,600-18,862)	12,338 (6,306-17,895)	56,810 (39,248-75,713)	19,537 (9,030-32,364)	75,600 (5,240-136,343)	94,454 (25,925-162,598)	11,175 (6,356-15,987)	100,102 (42,055-163,952)	111,223 (52,775-176,370)
Enteropathogenic E. coli	22,977 (9,662-66,211)	1,787 (141-5,914)	1,976 (75-6,404)	3,893 (1,037-10,902)	23 (5-60)	1,252 (51-6,141)	279 (18-1,345)	1,602 (258-7,245)	534 (75-1,806)	1,673 (205-5,884)	2,244 (536-7,172)	25 (5-66)	10 (1-29)	10 (1-29)	46 (15-114)	1,724 (48-9,169)	7,912 (105-46,050)	9,999 (872-52,662)	10 (2-26)	2,931 (133-7,174)	2,944 (139-7,190)
Enterotoxigenic E. coli	70,567 (40,134-119,017)	3,457 (618-9,932)	3,758 (570-10,971)	7,396 (2,354-18,967)	12 (3-34)	8,779 (1,203-25,481)	1,961 (253-5,760)	10,947 (2,393-29,718)	5,638 (1,143-13,225)	16,547 (2,400-37,545)	22,464 (7,805-46,916)	17 (3-49)	9 (0.9-25)	9 (1-26)	35 (11-91)	3,084 (244-9,359)	13,975 (480-43,837)	17,241 (3,725-50,425)	6 (1-17)	6,851 (546-26,579)	6,856 (556-26,581)
Shiga toxin-producing E. coli	3,486 (1,741-6,996)	7 (2-16)	69 (21-132)	76 (28-142)	198 (43-589)	143 (43-388)	75 (33-116)	442 (209-871)	243 (101-445)	488 (218-818)	735 (402-1,162)	975 (241-2,970)	13 (3-31)	22 (6-48)	1,011 (277-3,007)	125 (16-579)	475 (20-2,646)	612 (62-3,117)	251 (56-883)	39 (8-111)	297 (91-931)
Non-typhoidal S. enterica	78,306 (35,961-185,179)	6,301 (1,407-18,119)	5,275 (922-17,750)	11,706 (3,936-33,915)	981 (351-1,896)	6,226 (1,227-13,582)	1,146 (297-2,474)	8,393 (3,188-16,600)	2,222 (259-19,068)	5,887 (851-47,224)	8,311 (1,264-65,027)	751 (324-1,460)	425 (167-854)	432 (173-879)	1,639 (906-2,790)	3,428 (435-15,285)	13,777 (0-66,289)	17,407 (1,891-79,812)	366 (152-725)	15,206 (3,701-93,224)	15,591 (4,079-93,668)
Shigella spp.	51,613 (21,184-114,267)	2,123 (0-18,004)	2,325 (0-19,181)	5,286 (415-31,442)	61 (0-346)	1,886 (0-11,911)	360 (0-2,298)	2,551 (318-12,949)	843 (0-6,923)	2,378 (0-18,680)	3,631 (384-22,943)	6 (0-41)	5 (0-29)	9 (0-31)	26 (6-74)	3,497 (78-12,580)	15,662 (452-57,533)	19,506 (3,263-66,671)	5 (0-22)	12,667 (329-41,431)	12,672 (334-41,445)
Vibrio cholerae	2,721 (1,019-6,020)	375 (9-1,177)	849 (24-2,589)	1,281 (351-3,222)	0.3 (0.02-1)	0.4 (0-1)	0.07 (0-0.2)	0.8 (0.3-2)	1 (0.06-3)	196 (7-607)	197 (9-609)	0.4 (0-1)	0.3 (0.006-0.8)	0.3 (0.02-0.8)	1 (0.4-2)	27 (3-67)	1,032 (5-3,509)	1,059 (42-3,534)	0.2 (0.004-0.6)	12 (0.5-34)	12 (0.6-34)
Protozoa	57,536 (30,526-102,608)	6,549 (0-26,985)	7,934 (1,698-25,359)	15,504 (4,201-46,857)	194 (8-782)	4,400 (838-14,848)	912 (177-3,159)	5,747 (1,688-16,879)	2,308 (406-7,549)	7,274 (1,422-21,813)	9,979 (2,790-25,908)	161 (0.3-747)	96 (0-464)	96 (0-467)	442 (106-1,251)	1,484 (234-5,454)	6,987 (1,129-25,985)	8,722 (1,973-29,502)	70 (0-338)	11,031 (1,723-35,734)	11,137 (1,822-35,901)
Cryptosporidium spp.	8,155 (3,598-17,355)	737 (0-3,959)	839 (0-4,321)	1,749 (291-7,105)	87 (5-373)	606 (67-2,599)	193 (18-633)	968 (268-3,024)	456 (0-2,427)	1,307 (0-6,880)	2,069 (321-7,859)	48 (0-270)	26 (0-163)	24 (0-163)	121 (21-467)	198 (0-1,111)	969 (0-5,774)	1,254 (161-6,398)	23 (0-123)	496 (0-2,980)	535 (30-3,013)
Entamoeba histolytica	20,851 (7,431-53,080)	2,101 (0-14,569)	2,387 (0-16,193)	4,871 (558-28,503)	0 (0-0)	1,117 (0-7,305)	163 (0-1,351)	1,366 (100-8,160)	727 (0-3,922)	2,348 (0-11,193)	3,275 (349-13,976)	0 (0-0)	0 (0-0)	0 (0-0)	0 (0-0)	591 (0-3,196)	2,601 (0-14,541)	3,328 (341-16,490)	0 (0-0)	2,994 (0-20,625)	2,994 (0-20,625)
Giardia spp.	26,270 (11,462-53,577)	2,772 (0-13,741)	3,097 (0-14,594)	7,035 (1,459-22,891)	102 (1-438)	1,829 (0-10,088)	412 (10-2,228)	2,582 (462-11,369)	744 (0-3,478)	2,360 (23-10,222)	3,482 (687-11,752)	109 (0.3-522)	66 (0-329)	68 (0-324)	310 (78-858)	406 (0-3,010)	1,962 (0-14,537)	2,612 (235-16,122)	47 (0-219)	5,556 (0-23,103)	5,627 (89-23,155)
Invasive infectious disease agents	1,098,675 (729,530-1,796,607)	96,920 (38,808-193,848)	111,827 (52,911-200,204)	210,804 (117,727-361,950)	17,395 (8,240-28,873)	95,992 (46,334-161,788)	21,472 (8,230-69,716)	135,867 (78,205-238,685)	37,413 (19,264-63,320)	94,729 (44,335-170,948)	132,342 (75,644-221,021)	26,414 (14,527-40,775)	23,046 (10,755-55,027)	21,875 (12,027-41,525)	71,932 (45,741-124,994)	66,001 (29,762-126,231)	288,509 (62,236-656,911)	355,134 (126,209-751,726)	9,025 (4,703-29,596)	180,602 (88,137-291,326)	190,454 (96,392-310,908)
Viruses	85,885 (22,118-250,641)	6,965 (906-21,150)	5,004 (631-16,698)	12,228 (3,090-34,768)	121 (13-398)	430 (30-1,446)	115 (9-379)	686 (166-2,045)	187 (17-629)	8,473 (430-28,820)	8,683 (632-29,197)	213 (9-684)	156 (31-459)	220 (39-701)	606 (165-1,640)	1,027 (118-3,239)	54,024 (5,335-182,889)	55,062 (6,276-184,991)	97 (6-320)	5,722 (246-19,159)	5,828 (345-19,368)
Hepatitis A virus	85,885 (22,118-250,641)	6,965 (906-21,150)	5,004 (631-16,698)	12,228 (3,090-34,768)	121 (13-398)	430 (30-1,446)	115 (9-379)	686 (166-2,045)	187 (17-629)	8,473 (430-28,820)	8,683 (632-29,197)	213 (9-684)	156 (31-459)	220 (39-701)	606 (165-1,640)	1,027 (118-3,239)	54,024 (5,335-182,889)	55,062 (6,276-184,991)	97 (6-320)	5,722 (246-19,159)	5,828 (345-19,368)
Bacteria	225,792 (108,092-604,162)	14,381 (5,758-44,380)	24,015 (13,482-52,641)	39,424 (22,121-89,329)	344 (208-704)	3,165 (1,157-11,534)	680 (269-3,837)	4,240 (1,952-15,526)	5,596 (1,563-17,485)	14,405 (5,701-47,269)	20,852 (9,452-56,454)	468 (302-870)	1,399 (540-8,792)	745 (442-2,082)	2,644 (1,528-11,522)	21,406 (6,596-71,878)	93,762 (23,212-313,709)	116,380 (38,154-373,030)	236 (75-20,475)	37,061 (13,306-92,909)	38,217 (13,770-104,137)
Brucella spp.	13,324 (4,095-315,952)	720 (72-22,132)	136 (3-8,691)	867 (105-30,647)	26 (7-242)	729 (146-8,237)	155 (14-3,274)	905 (281-12,150)	4,081 (495-16,089)	1,774 (237-30,107)	6,534 (1,809-38,043)	139 (30-527)	904 (149-8,233)	206 (16-1,497)	1,286 (359-10,047)	286 (1-37,353)	1,069 (5-140,307)	1,433 (12-175,367)	104 (4-20,330)	1,104 (153-16,035)	1,245 (261-36,679)
Listeria monocytogenes	2,255 (843-14,981)	84 (0.02-1,598)	93 (0.02-1,781)	177 (0.03-3,378)	197 (116-380)	194 (14-1,671)	18 (0.003-337)	477 (176-1,959)	35 (0.007-670)	88 (0.02-1,679)	123 (0.02-2,349)	230 (151-352)	13 (7-34)	25 (11-99)	275 (180-433)	68 (0.01-1,307)	305 (0.06-5,831)	374 (0.07-7,139)	31 (18-53)	433 (254-1,155)	466 (278-1,190)
Mycobacterium bovis	50,733 (38,441-68,052)	5,062 (3,221-7,082)	13,689 (8,923-17,542)	18,831 (12,217-24,153)	27 (13-52)	308 (148-588)	157 (76-302)	493 (239-943)	169 (73-305)	3,877 (2,236-6,279)	4,047 (2,310-6,569)	60 (43-90)	235 (164-366)	464 (317-742)	757 (531-1,192)	3,029 (1,302-5,616)	16,035 (6,963-28,928)	19,065 (8,260-34,439)	25 (18-37)	7,389 (3,302-13,254)	7,418 (3,325-13,280)
Salmonella Paratyphi A	26,987 (7,610-72,811)	1,334 (0-5,154)	1,694 (0-6,551)	3,235 (697-10,299)	13 (0-48)	272 (0-1,049)	42 (0.1-160)	334 (53-1,177)	170 (0-649)	1,332 (0-5,006)	1,534 (186-5,393)	3 (0-20)	27 (0-176)	0.9 (0-6)	34 (3-188)	3,008 (497-9,330)	12,647 (270-43,226)	16,006 (2,984-49,882)	8 (0-33)	4,950 (752-14,611)	4,961 (756-14,615)
Salmonella Typhi	117,334 (33,086-316,571)	5,801 (0-22,409)	7,365 (0-28,481)	14,066 (3,029-44,780)	56 (0-207)	1,182 (0-4,559)	183 (0.6-698)	1,453 (231-5,119)	740 (0-2,824)	5,791 (0-21,763)	6,670 (809-23,450)	12 (0-87)	117 (0-766)	4 (0-26)	146 (15-816)	13,076 (2,162-40,566)	54,987 (1,176-187,941)	69,591 (12,974-216,880)	36 (0-145)	21,523 (3,267-63,526)	21,570 (3,289-63,542)
Protozoa	763,326 (511,314-1,175,619)	73,104 (29,335-144,373)	80,123 (35,356-148,829)	154,317 (81,474-273,553)	16,876 (7,901-28,165)	91,707 (43,860-153,338)	20,614 (7,611-66,233)	130,214 (74,811-224,182)	30,579 (14,969-53,452)	68,440 (34,949-115,102)	99,855 (57,957-157,723)	25,646 (13,965-39,840)	21,248 (9,581-48,233)	20,826 (11,128-39,446)	68,335 (42,906-115,262)	41,257 (19,702-67,371)	123,515 (25,693-264,413)	164,891 (63,250-312,538)	8,191 (4,181-12,481)	133,266 (67,418-215,461)	141,461 (74,161-224,919)
Toxoplasma gondii	763,326 (511,314-1,175,619)	73,104 (29,335-144,373)	80,123 (35,356-148,829)	154,317 (81,474-273,553)	16,876 (7,901-28,165)	91,707 (43,860-153,338)	20,614 (7,611-66,233)	130,214 (74,811-224,182)	30,579 (14,969-53,452)	68,440 (34,949-115,102)	99,855 (57,957-157,723)	25,646 (13,965-39,840)	21,248 (9,581-48,233)	20,826 (11,128-39,446)	68,335 (42,906-115,262)	41,257 (19,702-67,371)	123,515 (25,693-264,413)	164,891 (63,250-312,538)	8,191 (4,181-12,481)	133,266 (67,418-215,461)	141,461 (74,161-224,919)
Helminths	3,367,987 (2,840,638-4,358,741)	229,840 (172,675-310,785)	265,803 (201,696-352,976)	496,776 (384,257-653,564)	4,078 (2,781-12,726)	137,327 (100,998-613,565)	131,715 (104,778-164,855)	273,634 (223,278-775,267)	5,104 (2,293-11,329)	76,726 (44,008-107,979)	81,722 (49,022-117,559)	1,149 (560-3,182)	4,083 (2,296-8,514)	7,174 (5,087-10,069)	12,415 (9,279-20,915)	101,110 (73,586-132,739)	546,638 (387,295-750,329)	647,860 (484,671-856,610)	2,516 (1,603-4,107)	1,845,687 (1,480,575-2,358,707)	1,848,590 (1,482,994-2,361,548)
Cestodes	1,220,578 (941,084-1,576,600)	184,245 (138,084-248,670)	247,679 (184,712-333,282)	432,862 (326,277-576,147)	1,167 (852-1,563)	93,476 (70,808-122,772)	38,165 (27,271-53,349)	133,105 (101,443-172,855)	467 (91-4,747)	826 (149-24,826)	1,316 (377-29,162)	261 (93-575)	1,720 (578-5,112)	2,389 (1,280-4,646)	4,429 (2,561-9,338)	6,537 (4,294-9,995)	365,003 (263,449-501,413)	371,762 (269,147-509,242)	19 (5-364)	269,401 (200,973-354,447)	269,459 (200,979-354,481)
Echinococcus granulosus	12,121 (5,515-99,213)	494 (74-26,150)	1,045 (234-20,972)	1,579 (427-46,245)	11 (1-32)	373 (39-6,948)	448 (96-2,085)	867 (282-9,233)	460 (84-4,739)	824 (148-24,824)	1,309 (368-29,155)	173 (18-487)	1,480 (388-3,849)	391 (65-978)	2,095 (817-4,783)	1 (0.002-124)	3,587 (844-10,987)	3,592 (857-11,032)	9 (0.6-356)	1,634 (369-4,126)	1,673 (403-4,254)
Echinococcus multilocularis	8,749 (856-22,576)	0 (0-0)	0 (0-0)	0 (0-0)	0.1 (0.02-0.4)	0 (0-0)	0 (0-0)	0.1 (0.02-0.4)	6 (1-16)	0.9 (0-8)	8 (2-20)	80 (17-179)	172 (36-2,058)	632 (122-2,340)	914 (318-4,482)	0 (0-0)	3 (0-16)	3 (0-16)	8 (1-19)	7,536 (0-20,518)	7,546 (9-20,529)
Taenia solium	1,192,236 (916,049-1,522,267)	181,773 (136,328-238,941)	244,990 (182,722-326,770)	427,169 (323,187-557,091)	1,154 (840-1,550)	92,505 (70,135-120,259)	37,562 (26,755-52,259)	131,447 (100,225-169,636)	0 (0-0)	0 (0-0)	0 (0-0)	0 (0-0)	0 (0-0)	1,244 (508-2,554)	1,244 (508-2,554)	6,524 (4,283-9,967)	360,591 (259,101-496,895)	367,283 (264,993-504,277)	0 (0-0)	259,462 (192,093-344,322)	259,462 (192,093-344,322)
Nematodes	518,451 (351,732-1,211,907)	44,790 (8,010-86,512)	17,809 (3,248-31,623)	63,153 (26,233-107,814)	2,092 (1,082-2,569)	42,940 (14,039-513,258)	8,387 (1,859-15,438)	53,709 (24,871-524,411)	4,045 (1,285-6,517)	45,838 (14,849-64,651)	49,911 (18,816-69,712)	137 (61-255)	1,983 (551-2,895)	2,311 (737-3,434)	4,400 (2,434-6,008)	22,029 (5,566-31,308)	170,485 (46,051-318,702)	191,721 (67,269-339,722)	1 (0.4-3)	158,034 (43,136-311,260)	158,036 (43,138-311,261)
Ascaris spp.	518,096 (351,418-1,211,691)	44,789 (8,009-86,512)	17,809 (3,248-31,622)	63,152 (26,232-107,814)	2,075 (1,063-2,552)	42,921 (14,020-513,233)	8,384 (1,854-15,433)	53,664 (24,831-524,373)	4,045 (1,284-6,517)	45,838 (14,848-64,651)	49,910 (18,816-69,711)	0 (0-0)	1,908 (454-2,820)	2,234 (645-3,353)	4,106 (2,163-5,686)	22,029 (5,565-31,307)	170,482 (46,049-318,701)	191,719 (67,263-339,719)	0 (0-0)	158,016 (43,120-311,248)	158,016 (43,120-311,248)
Trichinella spp.	342 (149-646)	0.2 (0.05-0.5)	0.2 (0.06-0.5)	0.4 (0.1-1)	16 (7-29)	22 (10-40)	4 (2-7)	41 (18-76)	0.2 (0.05-0.5)	0.5 (0.1-1)	0.7 (0.2-2)	137 (61-255)	71 (32-132)	74 (33-137)	282 (125-524)	0.5 (0.1-1)	2 (0.6-6)	3 (0.8-7)	1 (0.4-3)	14 (4-35)	16 (4-38)
Trematodes	1,616,785 (1,257,657-2,062,782)	252 (86-759)	100 (34-305)	352 (119-1,063)	766 (157-9,530)	693 (220-2,237)	84,374 (61,854-113,442)	86,523 (63,347-119,199)	486 (306-904)	28,696 (18,659-42,024)	29,207 (19,061-42,768)	719 (212-2,717)	369 (104-1,410)	2,450 (1,812-3,276)	3,546 (2,351-7,085)	72,831 (49,643-102,568)	5,849 (1,564-23,462)	79,836 (54,932-114,506)	2,486 (1,588-3,862)	1,411,329 (1,075,986-1,826,275)	1,413,995 (1,078,243-1,829,302)
Clonorchis sinensis	219,637 (149,514-312,718)	0 (0-0)	0 (0-0)	0 (0-0)	0 (0-0)	0 (0-0)	0 (0-0)	0 (0-0)	0 (0-0)	0 (0-0)	0 (0-0)	0 (0-0)	0 (0-0)	27 (17-41)	27 (17-41)	24 (8-69)	388 (134-1,138)	412 (142-1,207)	51 (18-151)	219,103 (148,962-312,384)	219,138 (149,025-312,416)
Fasciola spp.	90,041 (58,050-209,097)	97 (33-283)	67 (23-195)	163 (56-478)	150 (4-5,779)	220 (76-643)	39,249 (22,683-63,438)	40,033 (23,152-66,683)	374 (245-570)	28,208 (18,188-41,454)	28,596 (18,459-41,981)	285 (108-808)	129 (46-365)	97 (34-274)	509 (188-1,447)	65 (25-165)	748 (266-2,123)	813 (291-2,288)	112 (19-680)	14,694 (1,897-130,925)	14,866 (2,030-131,024)
Intestinal flukes*	155,165 (118,920-198,147)	53 (18-157)	0 (0-0)	53 (18-157)	476 (140-1,632)	290 (85-993)	0 (0-0)	766 (226-2,626)	107 (32-368)	323 (126-933)	429 (161-1,299)	122 (37-404)	120 (35-410)	205 (81-439)	461 (203-1,134)	568 (320-1,727)	1,648 (486-5,652)	2,214 (824-7,378)	2,186 (1,386-3,251)	148,261 (112,601-190,312)	150,503 (114,548-192,939)
Opisthorchis spp.	102,705 (70,849-143,938)	0 (0-0)	0 (0-0)	0 (0-0)	0 (0-0)	0 (0-0)	0 (0-0)	0 (0-0)	0 (0-0)	0 (0-0)	0 (0-0)	312 (66-1,501)	121 (23-634)	2,000 (1,448-2,701)	2,494 (1,738-4,307)	71,765 (48,647-101,514)	2,179 (421-11,435)	74,747 (51,071-105,297)	0 (0-0)	25,379 (17,353-35,713)	25,379 (17,353-35,713)
Paragonimus spp.	1,033,097 (730,118-1,423,031)	102 (34-319)	34 (11-110)	135 (45-428)	140 (13-2,119)	184 (59-601)	44,472 (31,274-61,404)	45,122 (31,750-62,358)	0 (0-0)	99 (33-306)	99 (33-306)	0 (0-0)	0 (0-0)	79 (27-245)	79 (27-245)	159 (25-1,509)	886 (257-3,116)	1,045 (282-4,624)	87 (30-266)	986,169 (696,042-1,359,739)	986,267 (696,139-1,359,783)
Chemicals and toxins	247,920 (196,490-1,410,260)	2,048 (583-27,387)	3,768 (792-41,414)	5,833 (1,418-68,371)	1,124 (459-11,249)	720 (199-52,228)	144 (11-19,644)	1,968 (746-83,209)	152 (12-17,836)	12,087 (8,970-234,192)	12,200 (9,002-251,938)	7,636 (5,040-95,056)	669 (204-54,246)	4,385 (2,853-19,543)	12,867 (8,177-168,798)	1,094 (208-146,260)	207,084 (173,268-591,639)	208,706 (173,994-731,701)	192 (28-19,715)	3,908 (641-84,883)	4,139 (700-104,475)
Aflatoxin	3,945 (1,551-10,667)	537 (148-1,671)	79 (33-177)	616 (200-1,831)	0.9 (0.1-4)	85 (19-250)	9 (0.3-623)	109 (23-778)	9 (3-32)	120 (38-322)	130 (45-349)	11 (4-32)	9 (4-18)	8 (3-26)	31 (17-59)	387 (70-1,144)	371 (69-1,367)	823 (272-2,033)	3 (0.7-14)	1,933 (309-7,911)	1,935 (311-7,919)
Cassava cyanide	2,521 (249-7,142)	576 (57-1,631)	1,945 (192-5,510)	2,521 (249-7,142)	0 (0-0)	0 (0-0)	0 (0-0)	0 (0-0)	0 (0-0)	0 (0-0)	0 (0-0)	0 (0-0)	0 (0-0)	0 (0-0)	0 (0-0)	0 (0-0)	0 (0-0)	0 (0-0)	0 (0-0)	0 (0-0)	0 (0-0)
Dioxin	240,056 (192,608-1,399,562)	651 (186-25,349)	965 (411-38,892)	1,616 (598-64,228)	1,123 (458-11,248)	624 (134-51,994)	135 (11-19,020)	1,865 (659-82,291)	143 (7-17,807)	11,981 (8,870-233,912)	12,083 (8,893-251,623)	7,621 (5,029-95,046)	661 (196-54,233)	4,376 (2,844-19,537)	12,834 (8,150-168,769)	567 (15-146,003)	206,724 (172,964-590,740)	207,946 (173,289-730,420)	189 (27-19,702)	1,018 (94-81,331)	1,204 (122-101,033)
* Includes selected species of the families Echinostomatidae, Fasciolidae, Gymnophallidae, Heterophyidae, Nanophyetidae, Neodiplostomidae and Plagiorchiidae (depending on data availability).

## Sheet: 4
Tab 4. Foodborne years of life lost, 2010 (median, 95% uncertainty interval)
	GLOBAL	AFRO			AMRO				EMRO			EURO				SEARO			WPRO
		D	E	TOTAL	A	B	D	TOTAL	B	D	TOTAL	A	B	C	TOTAL	B	D	TOTAL	A	B	TOTAL
ALL HAZARDS	27,201,701 (19,655,451-38,922,210)	4,711,971 (1,533,447-8,490,430)	4,804,270 (2,866,125-7,304,476)	9,569,485 (5,848,242-14,178,287)	70,853 (44,416-101,926)	372,164 (219,930-616,549)	95,248 (60,512-246,245)	543,621 (367,619-873,046)	530,598 (287,804-868,053)	2,130,066 (1,156,690-3,552,285)	2,675,936 (1,628,801-4,167,729)	103,079 (68,070-144,557)	73,305 (43,830-182,852)	64,493 (40,734-100,902)	242,995 (178,584-386,721)	2,031,936 (1,013,097-3,860,702)	9,153,174 (3,983,195-17,675,130)	11,293,832 (5,779,228-20,421,763)	30,850 (18,339-206,725)	2,612,865 (1,612,305-4,161,362)	2,654,319 (1,652,385-4,254,869)
Diarrheal disease agents	16,821,418 (11,700,916-23,579,652)	3,496,379 (766,797-6,822,482)	3,604,185 (1,951,986-5,836,472)	7,189,999 (3,976,493-11,189,547)	53,234 (28,742-80,576)	219,200 (121,288-359,581)	45,744 (24,194-77,778)	321,143 (208,190-469,695)	432,819 (234,271-728,958)	1,569,477 (855,894-2,600,842)	2,016,474 (1,235,169-3,102,095)	82,025 (49,415-119,077)	40,874 (22,320-62,332)	39,471 (21,615-60,465)	162,368 (112,438-223,142)	1,041,997 (479,037-1,830,928)	5,383,258 (2,237,972-10,263,573)	6,450,096 (3,155,728-11,499,072)	22,015 (13,023-32,758)	490,747 (237,852-817,344)	513,007 (261,029-840,139)
Viruses	2,403,107 (1,102,397-5,387,672)	295,725 (24,837-871,615)	330,275 (0-990,303)	670,968 (203,401-1,541,507)	8,222 (1,586-19,277)	49,238 (0-158,293)	9,354 (0-29,906)	69,475 (20,854-179,660)	43,671 (777-125,518)	129,084 (1,690-357,205)	181,091 (49,377-425,077)	11,430 (0-33,697)	5,166 (115-13,619)	5,259 (347-13,874)	23,416 (8,295-49,042)	179,177 (0-726,676)	994,104 (11,367-3,814,149)	1,259,732 (261,912-4,091,965)	2,865 (88-7,369)	55,259 (0-255,914)	58,554 (4,320-259,295)
Norovirus	2,403,107 (1,102,397-5,387,672)	295,725 (24,837-871,615)	330,275 (0-990,303)	670,968 (203,401-1,541,507)	8,222 (1,586-19,277)	49,238 (0-158,293)	9,354 (0-29,906)	69,475 (20,854-179,660)	43,671 (777-125,518)	129,084 (1,690-357,205)	181,091 (49,377-425,077)	11,430 (0-33,697)	5,166 (115-13,619)	5,259 (347-13,874)	23,416 (8,295-49,042)	179,177 (0-726,676)	994,104 (11,367-3,814,149)	1,259,732 (261,912-4,091,965)	2,865 (88-7,369)	55,259 (0-255,914)	58,554 (4,320-259,295)
Bacteria	13,795,606 (9,688,221-18,893,580)	3,106,351 (720,253-5,866,255)	3,127,813 (1,718,343-5,101,625)	6,298,053 (3,517,364-9,724,255)	43,510 (20,616-69,794)	157,749 (82,965-260,423)	33,730 (16,191-57,659)	237,092 (154,560-347,415)	371,841 (192,964-642,517)	1,393,232 (757,042-2,332,004)	1,778,086 (1,081,400-2,774,645)	68,320 (39,418-99,215)	34,543 (17,150-54,880)	33,200 (16,014-53,160)	135,506 (91,341-192,732)	772,397 (329,276-1,359,263)	4,029,844 (1,668,887-7,198,714)	4,821,333 (2,344,087-8,210,262)	18,523 (10,338-28,764)	404,457 (183,761-689,875)	423,646 (201,873-707,481)
Campylobacter spp.	1,689,291 (1,141,055-2,652,483)	253,668 (120,280-435,523)	278,530 (125,667-476,796)	529,093 (296,627-870,519)	9,717 (3,860-19,626)	29,270 (13,819-65,411)	5,615 (2,441-13,663)	45,473 (25,283-89,615)	112,778 (59,701-168,448)	375,393 (207,070-563,957)	486,176 (296,942-715,045)	13,048 (6,251-23,654)	5,710 (2,189-11,796)	5,840 (2,269-12,185)	24,676 (12,609-45,543)	99,394 (35,255-260,235)	400,914 (26,127-1,136,203)	499,019 (127,298-1,377,240)	3,827 (1,724-7,515)	55,030 (16,106-153,489)	59,138 (19,996-157,205)
Enteropathogenic E. coli	2,908,551 (1,574,520-4,833,325)	543,484 (45,918-1,315,825)	615,687 (26,799-1,452,750)	1,180,090 (425,162-2,384,205)	0 (0-0)	34,612 (1,711-98,782)	7,534 (665-21,139)	43,118 (9,823-112,388)	76,826 (14,379-191,184)	252,417 (34,639-634,267)	335,297 (105,224-766,255)	0 (0-0)	0 (0-0)	0 (0-0)	0 (0-0)	206,399 (10,615-468,021)	943,238 (19,523-2,337,269)	1,159,999 (260,681-2,591,056)	0 (0-0)	86,212 (4,076-212,414)	86,212 (4,076-212,414)
Enterotoxigenic E. coli	2,011,635 (1,132,331-3,407,273)	426,034 (104,390-974,674)	463,662 (75,706-1,066,481)	914,709 (385,193-1,816,419)	0 (0-0)	25,510 (4,734-75,414)	5,483 (928-17,110)	31,449 (8,849-89,247)	42,928 (7,567-121,926)	139,288 (18,175-401,217)	184,126 (52,242-495,078)	0 (0-0)	0 (0-0)	0 (0-0)	0 (0-0)	132,614 (10,653-343,260)	596,476 (25,513-1,599,365)	737,311 (175,713-1,831,317)	0 (0-0)	60,198 (4,597-169,216)	60,198 (4,597-169,216)
Shiga toxin-producing E. coli	9,454 (4,140-27,208)	29 (7-99)	296 (71-862)	328 (92-930)	345 (110-599)	1,751 (390-6,435)	316 (104-821)	2,428 (865-7,484)	114 (44-228)	540 (162-1,511)	657 (236-1,708)	1,688 (687-3,173)	152 (33-524)	259 (57-834)	2,137 (987-4,060)	527 (56-3,231)	2,005 (75-14,341)	2,596 (230-17,168)	425 (148-946)	162 (27-643)	608 (256-1,383)
Non-typhoidal S. enterica	3,976,386 (2,410,953-6,180,921)	1,349,406 (373,115-2,437,106)	855,020 (195,186-1,489,921)	2,190,034 (1,013,831-3,622,029)	31,605 (13,825-55,003)	47,699 (8,763-87,506)	10,771 (2,918-19,888)	90,846 (49,164-139,039)	79,084 (28,044-130,879)	273,776 (104,401-453,635)	351,797 (171,219-553,308)	51,634 (29,141-79,139)	27,629 (12,951-46,008)	25,862 (11,869-43,416)	104,948 (68,977-157,008)	189,304 (68,877-499,729)	832,657 (0-2,339,930)	1,016,048 (219,131-2,794,738)	13,508 (7,198-22,527)	122,696 (50,321-210,407)	136,559 (63,737-223,994)
Shigella spp.	1,181,231 (519,372-2,445,834)	142,720 (0-616,445)	161,497 (0-649,608)	354,343 (63,217-1,033,177)	544 (0-3,488)	7,706 (0-31,476)	1,497 (0-6,283)	10,886 (2,030-35,361)	44,183 (0-178,249)	152,353 (0-600,083)	218,099 (33,704-674,273)	402 (0-3,750)	317 (0-2,511)	560 (0-2,705)	1,641 (259-6,737)	77,107 (1,860-269,347)	340,400 (10,103-1,277,539)	426,208 (80,962-1,450,322)	263 (0-1,711)	53,060 (1,437-157,423)	53,522 (1,887-157,890)
Vibrio cholerae	1,719,381 (718,642-3,487,195)	281,349 (7,304-788,782)	635,879 (17,659-1,709,613)	947,652 (292,930-2,132,550)	0 (0-0)	0 (0-0)	0 (0-0)	0 (0-0)	275 (15-767)	119,110 (3,755-402,846)	119,403 (4,054-403,308)	0 (0-0)	0 (0-0)	0 (0-0)	0 (0-0)	5,241 (586-11,338)	523,312 (2,321-1,945,803)	529,045 (9,320-1,951,401)	0 (0-0)	2,291 (82-5,864)	2,291 (82-5,864)
Protozoa	432,316 (195,372-960,910)	70,841 (0-277,939)	82,177 (17,563-278,974)	160,998 (44,671-495,656)	647 (36-3,038)	4,171 (809-15,652)	1,085 (175-4,016)	6,440 (2,081-19,023)	7,419 (800-40,278)	22,709 (2,588-122,124)	32,718 (5,533-147,376)	552 (0-3,148)	291 (0-1,725)	267 (0-1,788)	1,386 (220-5,139)	29,584 (4,972-112,221)	143,635 (21,888-561,682)	179,048 (41,619-621,470)	203 (0-1,233)	6,628 (1,017-45,414)	6,964 (1,277-45,829)
Cryptosporidium spp.	287,690 (114,012-711,990)	46,864 (0-174,619)	52,930 (0-199,214)	108,420 (24,523-308,138)	647 (36-3,038)	2,793 (288-13,599)	852 (68-3,661)	4,884 (1,314-16,863)	4,090 (0-34,165)	11,468 (0-95,046)	18,477 (1,821-112,507)	552 (0-3,148)	291 (0-1,725)	267 (0-1,788)	1,386 (220-5,139)	18,035 (0-89,818)	88,617 (0-458,171)	114,020 (15,431-508,215)	203 (0-1,233)	4,592 (0-43,190)	4,924 (239-43,565)
Entamoeba histolytica	115,740 (32,070-476,144)	14,733 (0-158,015)	16,771 (0-175,033)	33,521 (5,323-314,192)	0 (0-0)	759 (0-5,941)	119 (0-1,169)	919 (111-6,748)	1,510 (0-18,270)	5,109 (0-65,142)	7,143 (705-78,374)	0 (0-0)	0 (0-0)	0 (0-0)	0 (0-0)	6,965 (0-55,139)	31,230 (0-255,947)	39,750 (4,833-294,459)	0 (0-0)	1,759 (0-4,539)	1,759 (0-4,539)
Giardia spp.	0 (0-0)	0 (0-0)	0 (0-0)	0 (0-0)	0 (0-0)	0 (0-0)	0 (0-0)	0 (0-0)	0 (0-0)	0 (0-0)	0 (0-0)	0 (0-0)	0 (0-0)	0 (0-0)	0 (0-0)	0 (0-0)	0 (0-0)	0 (0-0)	0 (0-0)	0 (0-0)	0 (0-0)
Invasive infectious disease agents	6,960,656 (3,128,316-14,882,637)	483,953 (145,469-1,203,577)	539,815 (189,951-1,353,444)	1,055,105 (494,727-2,267,727)	16,294 (10,295-26,981)	88,129 (23,858-239,709)	19,171 (5,856-58,764)	125,208 (54,482-301,108)	84,069 (28,909-196,616)	482,460 (110,849-1,250,977)	569,993 (189,927-1,374,627)	18,780 (13,486-27,708)	20,349 (8,259-85,754)	15,653 (9,764-29,420)	55,565 (37,374-132,312)	822,664 (197,175-2,258,592)	3,259,389 (485,512-8,431,633)	4,142,853 (1,217,199-10,103,150)	7,101 (2,771-183,900)	898,263 (214,326-2,140,680)	914,330 (225,948-2,225,651)
Viruses	1,258,812 (325,409-3,509,844)	101,839 (13,519-296,197)	72,766 (10,507-235,955)	179,342 (47,074-481,517)	1,786 (203-5,570)	6,348 (466-20,100)	1,681 (147-5,391)	10,062 (2,532-28,348)	2,744 (245-8,682)	124,331 (7,187-410,112)	127,103 (9,583-415,990)	3,128 (103-9,824)	2,267 (479-6,483)	3,210 (585-9,859)	8,841 (2,551-23,309)	14,961 (1,741-45,987)	789,875 (83,032-2,528,403)	806,264 (94,167-2,557,386)	1,419 (96-4,412)	83,220 (3,763-262,636)	84,601 (5,012-266,272)
Hepatitis A virus	1,258,812 (325,409-3,509,844)	101,839 (13,519-296,197)	72,766 (10,507-235,955)	179,342 (47,074-481,517)	1,786 (203-5,570)	6,348 (466-20,100)	1,681 (147-5,391)	10,062 (2,532-28,348)	2,744 (245-8,682)	124,331 (7,187-410,112)	127,103 (9,583-415,990)	3,128 (103-9,824)	2,267 (479-6,483)	3,210 (585-9,859)	8,841 (2,551-23,309)	14,961 (1,741-45,987)	789,875 (83,032-2,528,403)	806,264 (94,167-2,557,386)	1,419 (96-4,412)	83,220 (3,763-262,636)	84,601 (5,012-266,272)
Bacteria	5,472,374 (2,283,968-12,803,285)	357,248 (118,056-997,562)	441,877 (163,293-1,188,638)	830,063 (373,789-1,939,512)	13,060 (8,656-22,605)	75,263 (18,103-221,857)	15,188 (4,069-52,590)	105,298 (42,046-271,410)	78,049 (24,741-188,943)	329,382 (85,215-965,244)	411,011 (146,318-1,096,545)	14,587 (11,388-19,400)	15,732 (5,703-78,737)	10,344 (6,585-21,767)	41,145 (27,677-115,075)	801,505 (185,784-2,219,601)	2,312,298 (363,804-6,857,749)	3,154,810 (934,977-8,576,628)	4,731 (1,997-182,637)	789,012 (189,802-1,975,374)	804,326 (198,926-2,066,108)
Brucella spp.	110,971 (37,470-2,583,081)	6,038 (639-192,355)	1,138 (27-72,709)	7,306 (948-257,655)	218 (64-1,945)	6,068 (1,236-69,120)	1,315 (123-28,013)	7,590 (2,506-99,515)	34,723 (4,461-125,309)	14,750 (2,086-254,038)	55,311 (15,909-312,885)	1,170 (270-4,221)	7,622 (1,340-68,590)	1,731 (144-12,965)	10,814 (3,299-84,499)	2,402 (11-328,300)	9,177 (40-1,195,283)	12,048 (99-1,490,613)	876 (32-179,439)	9,156 (1,364-136,049)	10,229 (2,324-317,325)
Listeria monocytogenes	116,109 (48,693-740,357)	4,502 (0.8-81,010)	5,019 (0.9-90,311)	9,522 (2-171,322)	10,290 (7,198-17,686)	10,351 (752-82,404)	949 (0.2-17,078)	25,087 (10,209-99,896)	1,884 (0.3-33,903)	4,733 (0.9-85,153)	6,617 (1-119,056)	12,166 (9,616-15,174)	692 (394-1,700)	1,301 (678-4,907)	14,514 (11,396-19,160)	3,677 (0.7-66,168)	16,419 (3-295,434)	20,096 (4-361,601)	1,640 (1,089-2,437)	22,203 (15,682-57,174)	23,921 (17,236-58,893)
Mycobacterium bovis	556,998 (417,711-761,851)	93,808 (56,459-150,541)	136,473 (83,340-198,858)	232,857 (146,112-330,608)	78 (38-149)	1,803 (873-3,449)	1,306 (590-2,734)	3,211 (1,539-6,181)	1,883 (686-4,414)	49,188 (22,449-99,895)	51,174 (23,799-102,854)	295 (214-445)	1,203 (859-1,836)	6,270 (4,341-10,002)	7,773 (5,442-12,272)	32,577 (10,734-83,324)	182,377 (75,239-368,383)	217,624 (91,392-427,974)	158 (110-230)	36,382 (17,123-64,337)	36,534 (17,272-64,492)
Salmonella Paratyphi A	829,136 (259,990-2,028,112)	42,101 (0-150,856)	51,953 (0-185,928)	100,385 (22,216-293,588)	352 (0-1,250)	8,226 (0-29,336)	1,563 (5-5,480)	10,463 (1,801-33,399)	5,331 (0-19,115)	42,304 (0-148,696)	48,572 (5,920-159,745)	92 (0-619)	759 (0-4,614)	23 (0-141)	956 (105-4,878)	135,665 (23,703-384,154)	367,460 (8,670-1,127,557)	510,996 (116,950-1,437,602)	228 (0-848)	131,380 (20,583-349,736)	131,656 (20,693-349,827)
Salmonella Typhi	3,604,940 (1,130,390-8,817,876)	183,047 (0-655,896)	225,884 (0-808,384)	436,459 (96,592-1,276,469)	1,530 (0-5,433)	35,764 (0-127,548)	6,798 (21-23,824)	45,489 (7,829-145,214)	23,178 (0-83,108)	183,931 (0-646,506)	211,182 (25,739-694,545)	399 (0-2,690)	3,302 (0-20,059)	100 (0-614)	4,157 (457-21,209)	589,846 (103,057-1,670,237)	1,597,651 (37,694-4,902,421)	2,221,720 (508,477-6,250,442)	991 (0-3,686)	571,219 (89,493-1,520,592)	572,416 (89,969-1,520,986)
Protozoa	62,899 (30,575-119,512)	9,730 (3,269-22,275)	10,210 (3,603-22,554)	20,204 (8,747-41,839)	1,067 (401-2,131)	4,872 (1,762-10,830)	1,702 (558-5,499)	7,761 (3,392-16,892)	2,665 (986-6,057)	8,268 (3,299-17,466)	10,982 (4,838-22,464)	813 (350-1,598)	1,715 (610-4,870)	1,460 (624-2,965)	4,116 (1,908-8,446)	2,577 (933-5,599)	7,071 (1,429-19,496)	9,770 (3,296-23,480)	358 (146-712)	8,565 (3,465-17,308)	8,921 (3,683-17,931)
Toxoplasma gondii	62,899 (30,575-119,512)	9,730 (3,269-22,275)	10,210 (3,603-22,554)	20,204 (8,747-41,839)	1,067 (401-2,131)	4,872 (1,762-10,830)	1,702 (558-5,499)	7,761 (3,392-16,892)	2,665 (986-6,057)	8,268 (3,299-17,466)	10,982 (4,838-22,464)	813 (350-1,598)	1,715 (610-4,870)	1,460 (624-2,965)	4,116 (1,908-8,446)	2,577 (933-5,599)	7,071 (1,429-19,496)	9,770 (3,296-23,480)	358 (146-712)	8,565 (3,465-17,308)	8,921 (3,683-17,931)
Helminths	2,428,929 (1,869,610-3,173,545)	513,248 (292,006-961,475)	553,806 (407,539-753,658)	1,076,143 (759,316-1,595,351)	571 (370-1,570)	40,323 (28,556-68,074)	24,266 (18,077-33,386)	65,628 (49,084-98,792)	2,776 (796-14,028)	10,263 (2,398-66,275)	13,369 (4,324-78,613)	513 (139-1,581)	8,627 (3,726-53,825)	6,613 (3,074-25,312)	15,911 (8,758-80,383)	67,106 (54,412-89,078)	329,147 (222,162-482,451)	397,337 (289,723-553,454)	58 (18-1,102)	839,799 (525,631-1,162,313)	839,876 (525,805-1,162,503)
Cestodes	1,932,154 (1,387,290-2,664,120)	505,005 (283,429-947,253)	546,273 (400,526-746,028)	1,060,756 (743,564-1,580,922)	423 (312-566)	31,649 (23,398-49,490)	21,622 (15,973-29,564)	53,764 (40,751-78,074)	1,096 (189-12,064)	1,890 (290-57,304)	3,108 (706-68,354)	470 (95-1,537)	7,672 (3,076-52,820)	6,043 (2,648-24,940)	14,326 (7,536-78,506)	4,106 (2,996-5,560)	304,426 (205,109-438,455)	308,566 (208,423-443,701)	27 (4-980)	474,504 (174,397-787,247)	474,561 (174,660-787,654)
Echinococcus granulosus	27,626 (8,577-227,715)	1,065 (133-58,968)	2,359 (406-49,495)	3,558 (723-107,063)	26 (2-101)	872 (62-17,360)	964 (177-4,926)	1,965 (479-21,775)	1,057 (151-12,018)	1,844 (265-57,233)	3,031 (644-67,671)	412 (41-1,472)	3,271 (633-10,522)	843 (115-2,541)	4,664 (1,312-13,334)	2 (0.005-275)	7,722 (1,541-27,524)	7,735 (1,548-27,678)	22 (1-977)	3,579 (711-11,591)	3,677 (761-11,915)
Echinococcus multilocularis	303,039 (8,102-622,954)	0 (0-0)	0 (0-0)	0 (0-0)	0.07 (0.006-0.3)	0 (0-0)	0 (0-0)	0.07 (0.006-0.3)	37 (7-90)	21 (0-224)	64 (19-267)	54 (10-141)	3,830 (989-47,021)	4,085 (930-22,676)	8,034 (3,449-70,907)	0 (0-0)	97 (0-532)	97 (0-532)	4 (0.4-13)	289,055 (0-592,789)	289,060 (5-592,791)
Taenia solium	1,586,288 (1,170,461-2,177,848)	497,753 (279,388-934,479)	540,219 (395,386-728,046)	1,046,904 (735,500-1,549,294)	390 (286-521)	30,146 (22,336-39,600)	20,391 (14,957-27,058)	50,988 (38,464-65,659)	0 (0-0)	0 (0-0)	0 (0-0)	0 (0-0)	0 (0-0)	947 (657-1,330)	947 (657-1,330)	4,077 (2,982-5,461)	294,598 (196,008-427,052)	298,752 (199,030-432,452)	0 (0-0)	179,928 (126,714-250,538)	179,928 (126,714-250,538)
Nematodes	80,021 (30,652-220,274)	6,177 (651-34,107)	5,645 (690-20,613)	13,362 (3,514-44,708)	126 (15-1,126)	7,818 (1,194-27,422)	1,637 (167-6,730)	10,216 (2,614-30,725)	1,315 (154-5,461)	6,448 (914-26,308)	8,255 (1,918-28,650)	44 (30-57)	677 (83-2,894)	261 (22-2,596)	1,168 (238-4,380)	2,981 (96-23,941)	11,610 (555-106,160)	17,594 (2,028-112,759)	5 (2-8)	17,522 (1,587-87,883)	17,527 (1,590-87,891)
Ascaris spp.	79,800 (30,426-220,154)	6,170 (646-34,103)	5,639 (681-20,609)	13,353 (3,506-44,701)	110 (0.3-1,113)	7,792 (1,171-27,398)	1,633 (162-6,726)	10,174 (2,575-30,673)	1,315 (154-5,461)	6,448 (914-26,308)	8,255 (1,918-28,650)	0 (0-0)	655 (61-2,875)	237 (0.3-2,576)	1,077 (151-4,274)	2,980 (94-23,939)	11,598 (545-106,154)	17,586 (2,015-112,750)	0 (0-0)	17,483 (1,532-87,802)	17,483 (1,532-87,802)
Trichinella spp.	210 (116-306)	5 (2-9)	6 (2-10)	12 (4-20)	16 (11-21)	23 (15-30)	4 (3-5)	43 (29-56)	0 (0-0)	0 (0-0)	0 (0-0)	44 (30-57)	23 (16-30)	23 (16-31)	89 (62-118)	2 (0.6-3)	8 (3-14)	10 (3-17)	5 (2-8)	51 (17-86)	56 (18-94)
Trematodes	403,884 (342,815-473,423)	0.3 (0.1-0.7)	0.1 (0.06-0.3)	0.4 (0.2-1)	3 (0.6-16)	0.6 (0.3-1)	568 (316-928)	573 (321-935)	0 (0-0)	0.2 (0.1-0.5)	0.2 (0.1-0.5)	0 (0-0)	0 (0-0)	60 (50-71)	60 (50-71)	58,540 (48,159-70,655)	3,842 (1,289-11,722)	62,889 (51,658-76,639)	26 (6-120)	339,753 (283,094-405,929)	339,794 (283,121-405,940)
Clonorchis sinensis	302,160 (247,586-366,036)	0 (0-0)	0 (0-0)	0 (0-0)	0 (0-0)	0 (0-0)	0 (0-0)	0 (0-0)	0 (0-0)	0 (0-0)	0 (0-0)	0 (0-0)	0 (0-0)	60 (50-71)	60 (50-71)	15 (3-72)	261 (56-1,229)	277 (60-1,301)	26 (5-120)	301,748 (247,096-365,581)	301,793 (247,112-365,608)
Fasciola spp.	0 (0-0)	0 (0-0)	0 (0-0)	0 (0-0)	0 (0-0)	0 (0-0)	0 (0-0)	0 (0-0)	0 (0-0)	0 (0-0)	0 (0-0)	0 (0-0)	0 (0-0)	0 (0-0)	0 (0-0)	0 (0-0)	0 (0-0)	0 (0-0)	0 (0-0)	0 (0-0)	0 (0-0)
Intestinal flukes*	0 (0-0)	0 (0-0)	0 (0-0)	0 (0-0)	0 (0-0)	0 (0-0)	0 (0-0)	0 (0-0)	0 (0-0)	0 (0-0)	0 (0-0)	0 (0-0)	0 (0-0)	0 (0-0)	0 (0-0)	0 (0-0)	0 (0-0)	0 (0-0)	0 (0-0)	0 (0-0)	0 (0-0)
Opisthorchis spp.	85,364 (70,123-103,317)	0 (0-0)	0 (0-0)	0 (0-0)	0 (0-0)	0 (0-0)	0 (0-0)	0 (0-0)	0 (0-0)	0 (0-0)	0 (0-0)	0 (0-0)	0 (0-0)	0 (0-0)	0 (0-0)	58,520 (48,142-70,621)	3,578 (1,232-10,488)	62,527 (51,403-75,868)	0 (0-0)	22,814 (18,773-27,490)	22,814 (18,773-27,490)
Paragonimus spp.	15,535 (9,971-23,035)	0.3 (0.1-0.7)	0.1 (0.06-0.3)	0.4 (0.2-1)	3 (0.6-16)	0.6 (0.3-1)	568 (316-928)	573 (321-935)	0 (0-0)	0.2 (0.1-0.5)	0.2 (0.1-0.5)	0 (0-0)	0 (0-0)	0.2 (0.09-0.4)	0.2 (0.09-0.4)	0.3 (0.09-2)	2 (0.8-4)	2 (0.9-6)	0.1 (0.07-0.3)	14,939 (9,385-22,433)	14,939 (9,386-22,433)
Chemicals and toxins	650,157 (283,769-1,617,168)	116,427 (32,701-315,588)	28,168 (10,846-57,966)	145,175 (52,600-358,674)	143 (23-595)	14,297 (3,163-42,360)	1,866 (61-115,098)	18,885 (3,939-140,751)	1,210 (414-5,263)	22,895 (6,248-71,242)	24,434 (7,151-73,411)	1,247 (530-3,082)	1,347 (640-2,708)	1,179 (397-3,747)	4,043 (2,286-7,422)	58,912 (10,875-168,672)	55,605 (9,291-212,436)	123,790 (40,223-305,556)	274 (63-1,267)	284,413 (50,838-1,131,141)	284,936 (50,932-1,131,508)
Aflatoxin	632,901 (265,578-1,606,493)	112,070 (28,541-311,688)	14,254 (6,029-35,465)	127,094 (38,587-340,477)	143 (23-595)	14,297 (3,163-42,360)	1,866 (61-115,098)	18,885 (3,939-140,751)	1,210 (414-5,263)	22,895 (6,248-71,242)	24,434 (7,151-73,411)	1,247 (530-3,082)	1,347 (640-2,708)	1,179 (397-3,747)	4,043 (2,286-7,422)	58,912 (10,875-168,672)	55,605 (9,291-212,436)	123,790 (40,223-305,556)	274 (63-1,267)	284,413 (50,838-1,131,141)	284,936 (50,932-1,131,508)
Cassava cyanide	15,694 (1,514-46,304)	3,589 (346-10,590)	12,105 (1,167-35,714)	15,694 (1,514-46,304)	0 (0-0)	0 (0-0)	0 (0-0)	0 (0-0)	0 (0-0)	0 (0-0)	0 (0-0)	0 (0-0)	0 (0-0)	0 (0-0)	0 (0-0)	0 (0-0)	0 (0-0)	0 (0-0)	0 (0-0)	0 (0-0)	0 (0-0)
Dioxin	0 (0-0)	0 (0-0)	0 (0-0)	0 (0-0)	0 (0-0)	0 (0-0)	0 (0-0)	0 (0-0)	0 (0-0)	0 (0-0)	0 (0-0)	0 (0-0)	0 (0-0)	0 (0-0)	0 (0-0)	0 (0-0)	0 (0-0)	0 (0-0)	0 (0-0)	0 (0-0)	0 (0-0)
* Includes selected species of the families Echinostomatidae, Fasciolidae, Gymnophallidae, Heterophyidae, Nanophyetidae, Neodiplostomidae and Plagiorchiidae (depending on data availability).

## Sheet: 5
Tab 5. Foodborne disability-adjusted life years, 2010 (median, 95% uncertainty interval)
	GLOBAL	AFRO			AMRO				EMRO			EURO				SEARO			WPRO
		D	E	TOTAL	A	B	D	TOTAL	B	D	TOTAL	A	B	C	TOTAL	B	D	TOTAL	A	B	TOTAL
ALL HAZARDS	32,841,428 (24,809,085-46,274,735)	5,109,952 (1,837,922-9,066,677)	5,264,822 (3,240,810-7,875,589)	10,431,869 (6,553,807-15,227,193)	124,534 (82,383-173,767)	691,251 (479,889-1,358,741)	265,988 (205,265-485,953)	1,082,032 (826,336-1,991,046)	608,072 (344,953-977,483)	2,405,933 (1,370,209-4,014,781)	3,030,081 (1,913,733-4,713,953)	180,376 (124,655-278,495)	118,510 (74,245-308,364)	114,212 (78,488-182,148)	413,020 (316,221-762,401)	2,244,866 (1,181,185-4,231,999)	10,392,919 (5,009,401-19,522,989)	12,739,493 (6,955,489-22,740,403)	56,709 (37,207-271,061)	4,853,462 (3,634,779-6,736,983)	4,918,362 (3,694,252-6,864,070)
Diarrheal disease agents	17,659,226 (12,458,675-24,516,338)	3,560,590 (786,215-6,936,030)	3,677,980 (1,993,842-5,922,225)	7,324,562 (4,078,877-11,379,137)	83,177 (47,728-116,669)	299,274 (176,676-467,460)	60,674 (33,783-98,432)	445,614 (302,777-623,822)	464,536 (256,691-772,684)	1,653,450 (914,064-2,711,416)	2,132,963 (1,324,248-3,255,136)	121,221 (74,224-169,065)	57,347 (32,011-84,298)	55,434 (30,911-81,414)	233,898 (167,885-308,607)	1,082,635 (505,604-1,889,352)	5,552,351 (2,330,758-10,488,494)	6,655,499 (3,306,408-11,752,558)	35,930 (22,169-50,328)	675,523 (353,784-1,083,684)	711,575 (390,199-1,120,241)
Viruses	2,496,078 (1,175,658-5,511,092)	302,043 (25,120-888,678)	337,422 (0-1,006,117)	687,011 (207,127-1,566,950)	12,107 (2,313-27,857)	59,502 (0-187,423)	11,383 (0-36,160)	86,730 (27,180-216,074)	46,867 (833-133,402)	137,757 (1,769-379,998)	193,715 (52,573-448,516)	15,671 (0-46,451)	7,533 (170-19,860)	7,732 (485-20,551)	33,055 (12,021-68,164)	181,258 (0-732,818)	1,005,534 (11,540-3,846,256)	1,275,763 (265,491-4,123,122)	4,466 (140-11,565)	72,408 (0-312,263)	77,667 (6,866-317,298)
Norovirus	2,496,078 (1,175,658-5,511,092)	302,043 (25,120-888,678)	337,422 (0-1,006,117)	687,011 (207,127-1,566,950)	12,107 (2,313-27,857)	59,502 (0-187,423)	11,383 (0-36,160)	86,730 (27,180-216,074)	46,867 (833-133,402)	137,757 (1,769-379,998)	193,715 (52,573-448,516)	15,671 (0-46,451)	7,533 (170-19,860)	7,732 (485-20,551)	33,055 (12,021-68,164)	181,258 (0-732,818)	1,005,534 (11,540-3,846,256)	1,275,763 (265,491-4,123,122)	4,466 (140-11,565)	72,408 (0-312,263)	77,667 (6,866-317,298)
Bacteria	14,490,808 (10,303,551-19,681,271)	3,153,918 (743,226-5,937,098)	3,179,148 (1,753,623-5,180,256)	6,403,704 (3,603,224-9,867,191)	69,160 (34,340-99,537)	221,048 (128,960-338,495)	45,202 (23,461-73,094)	337,092 (234,495-460,297)	397,759 (208,896-676,907)	1,459,539 (801,268-2,423,477)	1,870,908 (1,147,833-2,896,625)	102,780 (60,842-140,622)	48,528 (24,495-72,263)	46,267 (23,478-69,251)	196,328 (138,256-261,960)	808,881 (350,812-1,406,077)	4,172,861 (1,740,762-7,394,182)	4,997,551 (2,441,151-8,461,139)	30,674 (17,830-43,575)	556,159 (277,821-890,863)	586,905 (306,983-920,606)
Campylobacter spp.	2,141,926 (1,535,985-3,137,980)	285,129 (140,871-475,792)	313,531 (145,634-520,982)	595,786 (345,131-946,878)	33,947 (17,040-49,279)	71,848 (39,121-114,477)	12,945 (6,526-22,109)	118,863 (77,253-172,548)	126,148 (67,623-183,497)	407,723 (228,076-601,210)	531,033 (330,946-764,225)	45,457 (25,277-63,265)	19,087 (9,414-28,845)	18,437 (9,068-28,001)	82,126 (55,413-113,650)	119,801 (47,058-284,291)	481,476 (31,904-1,233,366)	599,359 (161,459-1,492,392)	15,122 (8,471-22,053)	159,060 (65,919-286,733)	174,264 (79,827-303,214)
Enteropathogenic E. coli	2,938,407 (1,587,757-4,865,590)	545,469 (46,004-1,319,176)	618,232 (26,879-1,460,259)	1,184,820 (427,474-2,390,964)	23 (5-60)	36,307 (1,735-101,628)	7,922 (734-21,780)	45,250 (10,790-115,502)	77,508 (14,482-192,140)	254,501 (34,845-637,616)	337,983 (106,395-772,137)	25 (5-66)	10 (1-29)	10 (1-29)	46 (15-114)	208,740 (10,672-472,508)	954,675 (19,568-2,362,758)	1,173,440 (266,715-2,616,676)	10 (2-26)	89,629 (4,225-218,718)	89,635 (4,237-218,727)
Enterotoxigenic E. coli	2,084,229 (1,190,704-3,494,201)	429,574 (105,124-981,344)	467,571 (76,252-1,073,440)	922,789 (389,522-1,831,543)	12 (3-34)	35,490 (6,888-92,881)	7,712 (1,428-20,991)	43,721 (13,535-107,835)	48,956 (9,288-131,524)	157,301 (20,513-430,978)	208,420 (65,159-527,128)	17 (3-49)	9 (0.9-25)	9 (1-26)	35 (11-91)	136,219 (10,930-348,911)	612,395 (25,940-1,625,576)	756,371 (182,122-1,861,453)	6 (1-17)	69,041 (5,603-183,003)	69,050 (5,610-183,006)
Shiga toxin-producing E. coli	12,953 (5,951-33,664)	36 (9-113)	369 (99-975)	409 (128-1,043)	539 (168-1,175)	1,901 (444-6,727)	392 (145-916)	2,885 (1,096-8,284)	358 (146-664)	1,049 (431-2,171)	1,408 (678-2,746)	2,658 (981-6,071)	166 (37-551)	282 (65-872)	3,144 (1,300-7,042)	662 (76-3,743)	2,544 (100-16,704)	3,271 (306-19,969)	679 (218-1,832)	204 (38-737)	909 (352-2,250)
Non-typhoidal S. enterica	4,067,929 (2,486,092-6,271,290)	1,355,477 (374,683-2,450,566)	861,728 (196,922-1,501,036)	2,203,835 (1,020,691-3,639,331)	32,660 (14,357-56,147)	54,495 (10,264-97,217)	12,034 (3,274-21,610)	99,917 (53,688-151,012)	83,143 (29,388-138,488)	284,122 (108,228-472,634)	365,587 (177,198-576,644)	52,374 (29,684-80,180)	28,085 (13,223-46,542)	26,342 (12,141-43,983)	106,597 (70,410-158,858)	193,749 (70,570-506,093)	853,639 (0-2,366,058)	1,042,715 (225,416-2,824,443)	13,901 (7,518-22,983)	144,430 (59,351-260,064)	158,323 (73,632-274,190)
Shigella spp.	1,237,103 (554,204-2,520,126)	146,243 (0-623,603)	165,136 (0-662,357)	362,648 (65,125-1,049,043)	621 (0-3,723)	10,032 (0-40,338)	1,943 (0-7,965)	13,852 (2,501-44,774)	45,335 (0-182,317)	155,389 (0-612,263)	223,259 (34,600-686,480)	409 (0-3,772)	326 (0-2,536)	571 (0-2,729)	1,670 (272-6,786)	81,335 (1,993-276,769)	360,716 (10,604-1,311,877)	450,803 (87,993-1,487,999)	269 (0-1,728)	67,997 (1,984-183,900)	68,344 (2,347-184,440)
Vibrio cholerae	1,722,312 (720,029-3,491,997)	281,772 (7,312-789,566)	636,600 (17,683-1,711,060)	948,907 (293,393-2,135,762)	0.3 (0.02-1)	0.4 (0-1)	0.07 (0-0.2)	0.8 (0.3-2)	276 (15-771)	119,293 (3,763-403,659)	119,618 (4,063-404,124)	0.4 (0-1)	0.3 (0.006-0.8)	0.3 (0.02-0.8)	1 (0.4-2)	5,269 (590-11,387)	524,471 (2,325-1,950,194)	530,504 (9,343-1,955,810)	0.2 (0.004-0.6)	2,303 (83-5,907)	2,303 (83-5,907)
Protozoa	492,354 (239,400-1,034,790)	78,625 (0-296,849)	91,860 (21,148-294,190)	178,717 (52,113-525,338)	884 (51-3,582)	9,042 (2,000-27,756)	2,122 (416-6,415)	12,668 (4,394-32,552)	10,099 (1,482-45,535)	30,881 (5,064-136,888)	43,842 (10,062-163,826)	753 (0.3-3,673)	410 (0-2,086)	378 (0-2,130)	1,894 (384-5,962)	31,351 (5,550-115,639)	151,454 (24,334-576,420)	188,815 (46,357-640,257)	285 (0-1,488)	19,118 (3,250-71,806)	19,563 (3,680-71,917)
Cryptosporidium spp.	296,156 (119,456-724,660)	47,675 (0-177,515)	54,002 (0-202,245)	110,502 (25,028-312,581)	759 (43-3,260)	3,468 (372-15,920)	1,076 (91-4,109)	5,990 (1,701-19,163)	4,695 (0-35,871)	13,174 (0-100,243)	21,064 (2,471-118,367)	614 (0-3,316)	328 (0-1,845)	300 (0-1,884)	1,532 (268-5,404)	18,269 (0-90,362)	89,905 (0-461,164)	115,847 (15,759-512,266)	233 (0-1,324)	5,276 (0-45,386)	5,671 (293-45,584)
Entamoeba histolytica	138,863 (47,339-503,775)	18,707 (0-164,208)	20,980 (0-181,400)	42,084 (7,607-326,229)	0 (0-0)	2,215 (0-11,162)	339 (0-2,142)	2,678 (316-12,503)	2,603 (0-20,089)	8,881 (0-71,164)	11,990 (1,568-84,622)	0 (0-0)	0 (0-0)	0 (0-0)	0 (0-0)	7,930 (0-56,596)	35,321 (0-261,179)	44,824 (5,691-299,995)	0 (0-0)	4,979 (0-23,900)	4,979 (0-23,900)
Giardia spp.	26,270 (11,462-53,577)	2,772 (0-13,741)	3,097 (0-14,594)	7,035 (1,459-22,891)	102 (1-438)	1,829 (0-10,088)	412 (10-2,228)	2,582 (462-11,369)	744 (0-3,478)	2,360 (23-10,222)	3,482 (687-11,752)	109 (0.3-522)	66 (0-329)	68 (0-324)	310 (78-858)	406 (0-3,010)	1,962 (0-14,537)	2,612 (235-16,122)	47 (0-219)	5,556 (0-23,103)	5,627 (89-23,155)
Invasive infectious disease agents	8,065,581 (3,983,949-16,557,714)	586,334 (186,239-1,368,335)	657,415 (246,191-1,529,974)	1,271,453 (631,863-2,587,448)	34,001 (19,976-51,661)	187,035 (78,068-376,523)	41,623 (15,720-121,825)	265,368 (143,145-507,415)	122,658 (53,572-249,399)	578,474 (159,885-1,404,964)	704,322 (272,621-1,570,152)	45,542 (29,481-64,626)	43,908 (20,477-138,032)	37,832 (23,335-68,065)	128,061 (88,824-252,033)	890,471 (232,400-2,364,399)	3,565,843 (552,914-9,114,365)	4,504,918 (1,376,965-10,803,445)	16,340 (8,117-210,371)	1,082,347 (307,386-2,402,129)	1,109,504 (331,919-2,516,268)
Viruses	1,353,767 (383,684-3,672,726)	110,050 (15,616-308,033)	78,398 (12,437-245,890)	192,799 (55,150-504,373)	1,930 (238-5,797)	6,843 (530-21,005)	1,817 (164-5,678)	10,865 (2,945-29,597)	2,978 (284-9,036)	134,246 (8,270-428,230)	137,287 (10,747-435,020)	3,380 (116-10,256)	2,448 (567-6,785)	3,465 (672-10,355)	9,522 (3,009-24,285)	16,129 (2,082-48,326)	849,918 (92,434-2,664,457)	867,478 (107,510-2,701,689)	1,533 (106-4,611)	89,967 (4,317-278,698)	91,531 (5,388-281,281)
Hepatitis A virus	1,353,767 (383,684-3,672,726)	110,050 (15,616-308,033)	78,398 (12,437-245,890)	192,799 (55,150-504,373)	1,930 (238-5,797)	6,843 (530-21,005)	1,817 (164-5,678)	10,865 (2,945-29,597)	2,978 (284-9,036)	134,246 (8,270-428,230)	137,287 (10,747-435,020)	3,380 (116-10,256)	2,448 (567-6,785)	3,465 (672-10,355)	9,522 (3,009-24,285)	16,129 (2,082-48,326)	849,918 (92,434-2,664,457)	867,478 (107,510-2,701,689)	1,533 (106-4,611)	89,967 (4,317-278,698)	91,531 (5,388-281,281)
Bacteria	5,697,913 (2,394,245-13,384,811)	371,475 (124,246-1,039,139)	465,553 (177,784-1,238,562)	869,570 (396,880-2,020,444)	13,414 (8,882-23,262)	78,652 (19,368-231,627)	15,908 (4,408-55,047)	109,683 (44,183-283,431)	84,069 (26,969-203,877)	344,346 (91,102-1,016,034)	432,145 (156,658-1,144,235)	15,059 (11,757-20,126)	17,165 (6,417-87,268)	11,103 (7,057-23,948)	43,858 (29,314-126,213)	823,546 (193,618-2,282,769)	2,409,618 (390,372-7,170,082)	3,270,877 (974,332-8,931,297)	4,982 (2,081-201,361)	827,467 (205,956-2,060,774)	842,717 (213,398-2,179,183)
Brucella spp.	124,884 (43,153-2,910,416)	6,777 (734-213,223)	1,276 (31-81,573)	8,215 (1,069-288,482)	244 (74-2,191)	6,809 (1,417-79,160)	1,476 (140-31,794)	8,498 (2,829-112,053)	38,984 (4,946-138,793)	16,530 (2,430-285,706)	62,175 (18,132-353,186)	1,312 (308-4,707)	8,543 (1,500-78,344)	1,948 (165-14,559)	12,084 (3,766-94,877)	2,684 (12-367,451)	10,317 (45-1,344,117)	13,562 (111-1,714,387)	985 (36-199,059)	10,297 (1,490-153,463)	11,480 (2,684-351,602)
Listeria monocytogenes	118,340 (49,634-754,680)	4,592 (0.8-82,614)	5,119 (0.9-92,100)	9,711 (2-174,715)	10,484 (7,351-18,040)	10,546 (766-84,081)	968 (0.2-17,416)	25,564 (10,427-101,813)	1,922 (0.3-34,571)	4,827 (0.9-86,838)	6,749 (1-121,410)	12,407 (9,826-15,443)	705 (402-1,734)	1,326 (692-5,017)	14,791 (11,633-19,494)	3,751 (0.7-67,470)	16,747 (3-301,268)	20,498 (4-368,737)	1,672 (1,112-2,481)	22,621 (16,020-58,214)	24,380 (17,610-60,032)
Mycobacterium bovis	607,775 (458,364-826,115)	98,977 (60,236-156,216)	150,286 (92,833-214,668)	251,768 (159,078-353,313)	106 (51-201)	2,110 (1,023-4,038)	1,468 (671-3,017)	3,705 (1,781-7,116)	2,057 (777-4,685)	53,057 (25,461-105,541)	55,340 (26,921-108,634)	355 (258-536)	1,440 (1,029-2,195)	6,734 (4,670-10,741)	8,533 (5,977-13,452)	35,668 (12,484-87,921)	198,459 (82,928-395,567)	237,014 (100,023-461,064)	184 (127-267)	43,815 (20,512-77,179)	43,999 (20,690-77,384)
Salmonella Paratyphi A	855,730 (268,879-2,100,120)	43,505 (0-155,483)	53,700 (0-192,122)	103,706 (22,918-302,730)	365 (0-1,290)	8,510 (0-30,368)	1,603 (5-5,624)	10,816 (1,861-34,567)	5,508 (0-19,714)	43,665 (0-152,918)	50,138 (6,116-164,722)	95 (0-637)	786 (0-4,769)	24 (0-148)	990 (108-5,044)	138,701 (24,400-393,331)	380,523 (8,941-1,165,777)	527,143 (119,619-1,487,024)	236 (0-877)	136,198 (21,297-363,338)	136,498 (21,643-363,886)
Salmonella Typhi	3,720,565 (1,169,040-9,130,956)	189,150 (0-676,013)	233,477 (0-835,313)	450,898 (99,642-1,316,219)	1,585 (0-5,610)	36,999 (0-132,036)	6,969 (22-24,453)	47,027 (8,091-150,291)	23,948 (0-85,715)	189,848 (0-664,859)	217,991 (26,593-716,183)	412 (0-2,770)	3,417 (0-20,734)	104 (0-641)	4,306 (471-21,932)	603,047 (106,087-1,710,133)	1,654,448 (38,872-5,068,596)	2,291,924 (520,081-6,465,321)	1,028 (0-3,811)	592,166 (92,595-1,579,731)	593,471 (94,098-1,582,114)
Protozoa	829,071 (561,297-1,264,567)	83,284 (34,047-163,783)	90,722 (40,585-167,085)	175,381 (93,609-305,955)	17,999 (8,483-29,587)	96,786 (45,978-161,643)	22,406 (8,422-71,174)	138,635 (80,062-239,163)	33,385 (16,444-58,151)	77,227 (39,558-128,746)	111,244 (65,705-175,014)	26,519 (14,499-40,975)	23,109 (10,393-52,704)	22,357 (12,100-41,335)	72,569 (46,120-121,963)	44,002 (21,155-71,277)	131,167 (27,580-280,055)	175,696 (67,926-331,292)	8,576 (4,403-13,006)	142,129 (72,444-229,175)	150,590 (79,896-239,033)
Toxoplasma gondii	829,071 (561,297-1,264,567)	83,284 (34,047-163,783)	90,722 (40,585-167,085)	175,381 (93,609-305,955)	17,999 (8,483-29,587)	96,786 (45,978-161,643)	22,406 (8,422-71,174)	138,635 (80,062-239,163)	33,385 (16,444-58,151)	77,227 (39,558-128,746)	111,244 (65,705-175,014)	26,519 (14,499-40,975)	23,109 (10,393-52,704)	22,357 (12,100-41,335)	72,569 (46,120-121,963)	44,002 (21,155-71,277)	131,167 (27,580-280,055)	175,696 (67,926-331,292)	8,576 (4,403-13,006)	142,129 (72,444-229,175)	150,590 (79,896-239,033)
Helminths	5,810,589 (4,864,518-7,367,619)	746,956 (498,962-1,235,336)	821,301 (630,094-1,073,694)	1,578,386 (1,182,487-2,185,343)	4,784 (3,288-13,403)	178,404 (132,900-665,875)	156,271 (126,228-193,537)	339,833 (277,488-864,999)	7,915 (3,723-24,885)	87,887 (49,743-168,898)	95,814 (57,189-192,470)	1,743 (861-4,156)	12,719 (6,656-62,081)	13,833 (9,157-34,670)	28,234 (19,147-101,179)	169,236 (136,633-208,401)	879,615 (655,912-1,174,580)	1,047,434 (821,045-1,349,601)	2,596 (1,642-5,067)	2,685,609 (2,167,645-3,344,652)	2,688,505 (2,169,737-3,348,879)
Cestodes	3,158,826 (2,411,585-4,122,032)	690,862 (449,556-1,158,082)	795,656 (605,092-1,049,234)	1,499,857 (1,105,761-2,088,346)	1,591 (1,184-2,097)	125,332 (96,501-166,920)	60,045 (45,118-80,196)	187,460 (144,988-245,378)	1,596 (327-16,597)	2,756 (510-79,777)	4,475 (1,264-98,138)	751 (218-1,971)	9,493 (4,001-57,302)	8,482 (4,418-28,919)	18,782 (10,910-87,918)	10,694 (7,732-14,856)	672,427 (500,085-888,526)	683,256 (508,983-901,258)	47 (12-1,341)	744,793 (415,334-1,083,761)	744,932 (415,591-1,083,963)
Echinococcus granulosus	39,950 (16,996-322,953)	1,575 (233-82,661)	3,460 (725-70,478)	5,137 (1,296-156,222)	39 (5-122)	1,263 (111-24,113)	1,446 (325-6,926)	2,863 (916-30,812)	1,549 (283-16,574)	2,719 (475-79,710)	4,389 (1,192-98,015)	602 (72-1,822)	4,891 (1,187-13,555)	1,260 (204-3,300)	6,882 (2,521-17,074)	4 (0.009-399)	11,558 (2,673-36,574)	11,578 (2,694-36,946)	32 (2-1,327)	5,326 (1,301-14,574)	5,479 (1,395-15,111)
Echinococcus multilocularis	312,461 (9,083-640,716)	0 (0-0)	0 (0-0)	0 (0-0)	0.2 (0.04-0.6)	0 (0-0)	0 (0-0)	0.2 (0.04-0.6)	44 (9-101)	22 (0-231)	73 (23-280)	139 (34-281)	4,000 (1,041-48,657)	4,724 (1,135-24,872)	8,937 (3,926-74,302)	0 (0-0)	100 (0-549)	100 (0-549)	13 (2-28)	297,729 (0-611,669)	297,746 (15-611,678)
Taenia solium	2,788,426 (2,137,613-3,606,582)	680,529 (441,502-1,133,972)	787,030 (597,504-1,022,508)	1,479,158 (1,093,307-2,039,380)	1,546 (1,141-2,049)	122,690 (94,454-157,057)	58,139 (43,408-77,034)	182,726 (141,083-233,068)	0 (0-0)	0 (0-0)	0 (0-0)	0 (0-0)	0 (0-0)	2,202 (1,346-3,623)	2,202 (1,346-3,623)	10,653 (7,692-14,756)	658,374 (488,127-872,621)	669,193 (496,847-886,127)	0 (0-0)	440,585 (333,312-573,180)	440,585 (333,312-573,180)
Nematodes	605,738 (411,113-1,301,619)	52,825 (9,696-111,755)	24,213 (4,681-48,255)	77,924 (33,445-142,583)	2,274 (1,170-3,345)	52,246 (17,148-523,851)	10,360 (2,339-20,478)	65,354 (29,364-532,964)	5,557 (1,716-11,263)	53,376 (18,273-82,858)	59,114 (23,462-90,099)	179 (94-309)	2,713 (729-5,509)	2,699 (865-5,314)	5,666 (3,089-9,489)	26,034 (6,967-49,162)	188,817 (51,725-386,690)	215,818 (77,855-415,802)	6 (2-11)	180,226 (49,958-366,900)	180,230 (49,966-366,905)
Ascaris spp.	605,278 (410,668-1,301,114)	52,818 (9,691-111,752)	24,207 (4,672-48,246)	77,914 (33,431-142,579)	2,242 (1,136-3,312)	52,194 (17,102-523,807)	10,353 (2,334-20,474)	65,267 (29,255-532,890)	5,557 (1,716-11,262)	53,376 (18,273-82,858)	59,113 (23,461-90,098)	0 (0-0)	2,619 (599-5,401)	2,598 (766-5,223)	5,281 (2,722-9,133)	26,031 (6,965-49,160)	188,805 (51,709-386,676)	215,804 (77,846-415,780)	0 (0-0)	180,133 (49,876-366,855)	180,133 (49,876-366,855)
Trichinella spp.	550 (285-934)	6 (2-10)	6 (2-11)	12 (4-20)	32 (19-49)	44 (26-68)	7 (5-12)	83 (50-129)	0.2 (0.05-0.5)	0.5 (0.1-1)	0.7 (0.2-2)	179 (94-309)	93 (49-160)	96 (51-166)	369 (193-635)	2 (0.8-4)	11 (4-19)	13 (4-24)	6 (2-11)	67 (22-117)	73 (24-129)
Trematodes	2,024,592 (1,652,243-2,483,514)	252 (86-759)	100 (34-305)	353 (120-1,064)	769 (158-9,547)	694 (220-2,238)	84,971 (62,414-114,066)	87,119 (63,960-119,885)	486 (306-904)	28,696 (18,659-42,025)	29,208 (19,062-42,769)	719 (212-2,717)	369 (104-1,410)	2,510 (1,874-3,335)	3,607 (2,412-7,149)	131,622 (105,408-163,983)	9,691 (2,853-35,184)	142,969 (114,220-183,606)	2,517 (1,605-3,948)	1,754,076 (1,409,815-2,181,550)	1,757,043 (1,411,431-2,184,512)
Clonorchis sinensis	522,863 (431,520-635,232)	0 (0-0)	0 (0-0)	0 (0-0)	0 (0-0)	0 (0-0)	0 (0-0)	0 (0-0)	0 (0-0)	0 (0-0)	0 (0-0)	0 (0-0)	0 (0-0)	87 (73-105)	87 (73-105)	39 (11-142)	649 (190-2,367)	689 (201-2,509)	77 (23-271)	521,748 (430,518-634,199)	521,892 (430,655-634,292)
Fasciola spp.	90,041 (58,050-209,097)	97 (33-283)	67 (23-195)	163 (56-478)	150 (4-5,779)	220 (76-643)	39,249 (22,683-63,438)	40,033 (23,152-66,683)	374 (245-570)	28,208 (18,188-41,454)	28,596 (18,459-41,981)	285 (108-808)	129 (46-365)	97 (34-274)	509 (188-1,447)	65 (25-165)	748 (266-2,123)	813 (291-2,288)	112 (19-680)	14,694 (1,897-130,925)	14,866 (2,030-131,024)
Intestinal flukes*	155,165 (118,920-198,147)	53 (18-157)	0 (0-0)	53 (18-157)	476 (140-1,632)	290 (85-993)	0 (0-0)	766 (226-2,626)	107 (32-368)	323 (126-933)	429 (161-1,299)	122 (37-404)	120 (35-410)	205 (81-439)	461 (203-1,134)	568 (320-1,727)	1,648 (486-5,652)	2,214 (824-7,378)	2,186 (1,386-3,251)	148,261 (112,601-190,312)	150,503 (114,548-192,939)
Opisthorchis spp.	188,346 (151,906-235,431)	0 (0-0)	0 (0-0)	0 (0-0)	0 (0-0)	0 (0-0)	0 (0-0)	0 (0-0)	0 (0-0)	0 (0-0)	0 (0-0)	312 (66-1,501)	121 (23-634)	2,000 (1,448-2,701)	2,494 (1,738-4,307)	130,545 (104,451-162,785)	5,757 (1,653-21,923)	137,517 (110,535-172,491)	0 (0-0)	48,314 (38,971-59,747)	48,314 (38,971-59,747)
Paragonimus spp.	1,048,937 (743,700-1,438,588)	102 (34-319)	34 (11-110)	136 (45-429)	143 (14-2,135)	185 (59-602)	45,071 (31,855-61,931)	45,691 (32,347-62,926)	0 (0-0)	99 (33-306)	99 (33-306)	0 (0-0)	0 (0-0)	80 (27-246)	80 (27-246)	160 (25-1,511)	888 (258-3,119)	1,048 (283-4,630)	87 (30-267)	1,001,776 (709,302-1,373,820)	1,001,902 (709,332-1,373,926)
Chemicals and toxins	908,356 (506,112-2,714,588)	118,653 (33,796-339,387)	32,366 (11,817-92,975)	151,135 (55,187-414,737)	1,307 (575-11,596)	16,181 (3,538-79,299)	2,011 (73-134,741)	21,222 (5,284-223,936)	1,371 (429-23,055)	37,679 (16,929-276,824)	39,240 (17,807-299,904)	9,017 (6,092-96,420)	2,135 (933-56,649)	5,696 (3,653-21,341)	16,921 (11,412-173,931)	64,253 (12,733-245,623)	261,257 (194,907-758,890)	332,422 (233,315-971,017)	465 (96-20,977)	295,166 (51,482-1,182,373)	297,696 (51,691-1,189,921)
Aflatoxin	636,869 (267,142-1,617,081)	112,628 (28,684-313,726)	14,334 (6,071-35,642)	127,730 (38,786-342,150)	144 (23-599)	14,382 (3,184-42,585)	1,875 (61-115,721)	18,997 (3,961-141,529)	1,219 (417-5,294)	23,019 (6,280-71,548)	24,560 (7,195-73,785)	1,258 (534-3,110)	1,356 (644-2,726)	1,187 (400-3,773)	4,074 (2,303-7,486)	59,319 (10,930-169,781)	55,987 (9,354-213,785)	124,636 (40,476-307,647)	277 (64-1,280)	286,363 (51,168-1,139,061)	286,808 (51,276-1,139,431)
Cassava cyanide	18,203 (1,769-53,170)	4,163 (404-12,158)	14,041 (1,364-41,011)	18,203 (1,769-53,170)	0 (0-0)	0 (0-0)	0 (0-0)	0 (0-0)	0 (0-0)	0 (0-0)	0 (0-0)	0 (0-0)	0 (0-0)	0 (0-0)	0 (0-0)	0 (0-0)	0 (0-0)	0 (0-0)	0 (0-0)	0 (0-0)	0 (0-0)
Dioxin	240,056 (192,608-1,399,562)	651 (186-25,349)	965 (411-38,892)	1,616 (598-64,228)	1,123 (458-11,248)	624 (134-51,994)	135 (11-19,020)	1,865 (659-82,291)	143 (7-17,807)	11,981 (8,870-233,912)	12,083 (8,893-251,623)	7,621 (5,029-95,046)	661 (196-54,233)	4,376 (2,844-19,537)	12,834 (8,150-168,769)	567 (15-146,003)	206,724 (172,964-590,740)	207,946 (173,289-730,420)	189 (27-19,702)	1,018 (94-81,331)	1,204 (122-101,033)
* Includes selected species of the families Echinostomatidae, Fasciolidae, Gymnophallidae, Heterophyidae, Nanophyetidae, Neodiplostomidae and Plagiorchiidae (depending on data availability).

## Sheet: 6
Tab 6. Foodborne illnesses per 100,000, 2010 (median, 95% uncertainty interval)
	GLOBAL	AFRO			AMRO				EMRO			EURO				SEARO			WPRO
		D	E	TOTAL	A	B	D	TOTAL	B	D	TOTAL	A	B	C	TOTAL	B	D	TOTAL	A	B	TOTAL
ALL HAZARDS	8,729 (6,070-13,993)	10,549 (2,611-27,048)	10,562 (4,362-22,508)	10,747 (4,643-22,643)	2,577 (1,185-4,737)	11,425 (5,612-22,979)	13,153 (6,367-25,035)	8,290 (4,817-14,845)	15,796 (6,387-35,381)	17,656 (7,632-37,697)	17,266 (8,436-35,159)	2,431 (905-5,351)	2,632 (1,065-5,285)	2,634 (1,114-5,296)	2,639 (1,565-4,327)	7,892 (3,028-20,784)	8,591 (3,392-22,390)	8,495 (3,677-21,256)	2,798 (1,266-5,292)	7,230 (2,965-19,871)	6,859 (2,960-18,336)
Diarrheal disease agents	7,973 (5,377-12,913)	9,510 (2,048-25,595)	9,808 (3,772-21,663)	9,856 (3,991-21,595)	2,492 (1,129-4,630)	10,845 (5,124-21,311)	12,536 (5,832-24,323)	7,901 (4,498-13,851)	15,345 (6,053-34,868)	16,690 (6,911-36,514)	16,389 (7,731-34,178)	2,315 (837-5,199)	2,440 (951-5,011)	2,438 (999-5,030)	2,484 (1,439-4,137)	7,044 (2,340-19,773)	7,039 (2,286-20,095)	7,076 (2,572-19,540)	2,662 (1,201-5,033)	6,635 (2,486-18,761)	6,303 (2,502-17,291)
Viruses	1,814 (1,022-3,653)	1,634 (128-5,767)	1,627 (0-5,909)	1,749 (491-5,060)	1,673 (330-3,827)	2,778 (0-9,439)	3,070 (0-10,492)	2,491 (898-6,186)	2,566 (44-8,284)	2,699 (30-8,263)	2,796 (744-7,376)	1,471 (0-4,336)	1,604 (38-4,176)	1,601 (104-4,204)	1,652 (630-3,294)	679 (0-5,221)	806 (9-6,126)	841 (113-5,631)	1,554 (48-3,923)	1,270 (0-6,879)	1,305 (189-6,441)
Norovirus	1,814 (1,022-3,653)	1,634 (128-5,767)	1,627 (0-5,909)	1,749 (491-5,060)	1,673 (330-3,827)	2,778 (0-9,439)	3,070 (0-10,492)	2,491 (898-6,186)	2,566 (44-8,284)	2,699 (30-8,263)	2,796 (744-7,376)	1,471 (0-4,336)	1,604 (38-4,176)	1,601 (104-4,204)	1,652 (630-3,294)	679 (0-5,221)	806 (9-6,126)	841 (113-5,631)	1,554 (48-3,923)	1,270 (0-6,879)	1,305 (189-6,441)
Bacteria	5,078 (3,243-8,575)	5,730 (1,412-14,922)	5,728 (1,860-13,714)	5,820 (2,135-13,519)	710 (368-996)	6,600 (3,106-12,458)	7,715 (3,364-14,508)	4,464 (2,383-7,903)	10,343 (3,709-26,748)	11,224 (4,185-27,414)	11,058 (4,688-26,254)	771 (456-1,014)	740 (391-1,048)	741 (382-1,054)	750 (535-960)	5,442 (1,745-15,122)	5,285 (1,494-15,028)	5,336 (1,786-14,645)	1,017 (604-1,387)	4,046 (1,458-12,882)	3,781 (1,418-11,853)
Campylobacter spp.	1,390 (752-2,576)	2,228 (306-8,628)	2,180 (306-8,568)	2,221 (335-8,482)	351 (159-556)	1,986 (543-4,918)	2,227 (587-5,705)	1,389 (490-3,207)	1,673 (399-5,506)	1,932 (484-5,711)	1,873 (488-5,608)	532 (304-715)	520 (269-762)	520 (260-758)	522 (363-687)	1,256 (295-3,536)	1,120 (56-3,450)	1,152 (200-3,372)	720 (417-1,004)	891 (323-4,154)	876 (359-3,855)
Enteropathogenic E. coli	346 (156-915)	434 (36-1,381)	439 (17-1,361)	454 (125-1,215)	10 (2-21)	284 (13-1,199)	355 (26-1,489)	189 (35-730)	371 (54-1,119)	443 (56-1,381)	430 (116-1,222)	9 (2-19)	7 (0.8-16)	7 (0.8-16)	8 (3-16)	566 (19-2,654)	580 (9-2,991)	594 (62-2,775)	10 (2-20)	181 (8-432)	166 (8-395)
Enterotoxigenic E. coli	1,257 (714-2,206)	960 (174-2,740)	946 (142-2,699)	982 (312-2,480)	5 (1-12)	1,958 (290-5,447)	2,473 (345-6,887)	1,281 (299-3,295)	4,527 (936-11,184)	5,063 (721-11,909)	4,971 (1,685-10,849)	6 (1-15)	6 (0.7-14)	6 (0.8-14)	6 (2-13)	1,056 (87-3,532)	1,064 (36-3,680)	1,075 (229-3,521)	5 (1-13)	608 (46-2,663)	555 (43-2,430)
Shiga toxin-producing E. coli	17 (11-37)	0.9 (0.3-2)	9 (3-16)	5 (2-9)	8 (3-12)	16 (5-42)	50 (22-71)	16 (9-30)	65 (28-102)	65 (31-103)	65 (37-97)	33 (14-53)	3 (0.8-7)	5 (1-11)	18 (9-28)	21 (3-96)	18 (0.8-97)	19 (2-95)	23 (8-45)	1 (0.3-4)	3 (2-6)
Non-typhoidal S. enterica	1,144 (463-3,069)	926 (129-3,228)	883 (107-3,176)	921 (194-3,021)	300 (147-438)	1,424 (281-3,151)	1,494 (386-3,170)	1,002 (378-1,991)	1,560 (115-14,491)	1,578 (145-14,261)	1,612 (148-14,053)	183 (104-277)	192 (92-315)	193 (90-316)	187 (119-276)	976 (107-5,036)	881 (0-4,815)	910 (89-4,760)	248 (136-381)	962 (162-7,010)	899 (171-6,430)
Shigella spp.	741 (297-1,728)	440 (0-3,413)	438 (0-3,334)	523 (45-2,865)	20 (0-94)	394 (0-2,473)	425 (0-2,620)	278 (35-1,443)	521 (0-5,060)	560 (0-5,334)	627 (55-4,648)	2 (0-10)	3 (0-13)	5 (0-13)	3 (0.9-8)	1,057 (24-4,090)	1,060 (30-4,133)	1,084 (177-3,927)	3 (0-14)	755 (20-2,794)	689 (19-2,549)
Vibrio cholerae	11 (5-23)	26 (0.7-78)	54 (2-155)	43 (13-101)	0.03 (0.001-0.09)	0.02 (0-0.06)	0.02 (0-0.05)	0.02 (0.008-0.05)	0.2 (0.01-0.5)	13 (0.4-38)	9 (0.4-28)	0.03 (0-0.07)	0.04 (0-0.09)	0.04 (0.002-0.09)	0.03 (0.01-0.06)	2 (0.3-5)	20 (0.1-63)	17 (0.7-52)	0.03 (0-0.1)	0.2 (0.008-0.5)	0.2 (0.01-0.5)
Protozoa	976 (520-1,752)	1,801 (0-7,264)	1,980 (438-6,042)	1,995 (549-5,866)	86 (4-286)	1,068 (208-3,477)	1,235 (256-4,017)	733 (222-2,077)	1,673 (289-5,382)	1,995 (395-5,839)	1,989 (560-5,118)	57 (0.1-231)	67 (0-268)	63 (0-268)	77 (21-181)	545 (87-1,992)	574 (93-2,102)	584 (133-1,946)	69 (0-275)	800 (126-2,807)	737 (124-2,566)
Cryptosporidium spp.	125 (57-269)	183 (0-944)	189 (0-924)	205 (35-813)	38 (2-139)	129 (14-565)	233 (22-777)	114 (32-355)	271 (0-1,429)	302 (0-1,570)	346 (52-1,287)	17 (0-86)	19 (0-98)	16 (0-96)	21 (4-70)	68 (0-443)	75 (0-520)	78 (10-474)	23 (0-104)	32 (0-184)	32 (2-170)
Entamoeba histolytica	407 (149-997)	736 (0-4,242)	737 (0-4,283)	796 (98-3,868)	0 (0-0)	330 (0-2,075)	274 (0-2,043)	212 (16-1,209)	586 (0-3,301)	735 (0-3,479)	737 (79-3,110)	0 (0-0)	0 (0-0)	0 (0-0)	0 (0-0)	246 (0-1,276)	245 (0-1,267)	256 (27-1,188)	0 (0-0)	251 (0-1,752)	229 (0-1,598)
Giardia spp.	410 (188-828)	675 (0-3,247)	677 (0-3,126)	809 (172-2,574)	45 (0.5-161)	410 (0-2,094)	517 (13-2,593)	309 (62-1,249)	522 (0-2,407)	625 (5-2,630)	670 (133-2,193)	39 (0.1-159)	45 (0-188)	45 (0-191)	54 (16-123)	136 (0-923)	147 (0-1,000)	159 (16-903)	46 (0-183)	382 (0-1,659)	354 (8-1,519)
Invasive infectious disease agents	520 (270-1,018)	684 (188-1,499)	584 (176-1,305)	639 (300-1,245)	69 (31-119)	263 (117-434)	290 (98-1,014)	193 (108-331)	371 (186-627)	680 (159-1,639)	595 (218-1,306)	111 (60-162)	166 (79-395)	163 (87-302)	138 (93-234)	614 (212-1,412)	1,096 (141-2,826)	1,013 (235-2,476)	103 (51-466)	298 (99-561)	283 (100-539)
Viruses	199 (53-560)	279 (37-813)	180 (24-597)	232 (60-643)	5 (0.6-17)	14 (1-46)	22 (2-70)	12 (3-33)	18 (2-58)	323 (17-1,065)	237 (17-772)	8 (0.3-24)	11 (2-32)	15 (3-46)	11 (3-28)	50 (6-152)	594 (63-1,920)	494 (57-1,590)	10 (0.7-31)	55 (2-178)	51 (3-164)
Hepatitis A virus	199 (53-560)	279 (37-813)	180 (24-597)	232 (60-643)	5 (0.6-17)	14 (1-46)	22 (2-70)	12 (3-33)	18 (2-58)	323 (17-1,065)	237 (17-772)	8 (0.3-24)	11 (2-32)	15 (3-46)	11 (3-28)	50 (6-152)	594 (63-1,920)	494 (57-1,590)	10 (0.7-31)	55 (2-178)	51 (3-164)
Bacteria	150 (51-402)	136 (8-496)	148 (16-506)	151 (41-438)	2 (0.7-6)	26 (5-92)	27 (6-145)	17 (5-59)	119 (34-313)	136 (18-484)	135 (41-402)	2 (0.8-4)	19 (6-114)	3 (0.9-21)	7 (3-35)	344 (70-1,068)	327 (23-1,081)	334 (70-1,029)	5 (0.8-383)	109 (21-285)	101 (20-278)
Brucella spp.	6 (2-132)	5 (0.6-168)	0.9 (0.02-59)	3 (0.4-110)	0.2 (0.07-2)	4 (1-49)	6 (0.5-118)	3 (1-37)	74 (9-254)	13 (2-212)	33 (10-187)	1 (0.2-3)	12 (2-107)	3 (0.2-20)	4 (1-33)	3 (0.01-335)	2 (0.01-293)	2 (0.02-302)	2 (0.07-381)	2 (0.3-29)	2 (0.5-61)
Listeria monocytogenes	0.2 (0.09-1)	0.1 (0-2)	0.1 (0-2)	0.1 (0-2)	0.4 (0.3-0.6)	0.3 (0.02-2)	0.1 (0-2)	0.3 (0.1-1)	0.1 (0-2)	0.1 (0-2)	0.1 (0-2)	0.3 (0.3-0.4)	0.04 (0.02-0.09)	0.07 (0.04-0.3)	0.2 (0.2-0.3)	0.1 (0-2)	0.1 (0-2)	0.1 (0-2)	0.1 (0.09-0.2)	0.2 (0.1-0.4)	0.2 (0.1-0.4)
Mycobacterium bovis	2 (1-2)	4 (2-5)	9 (6-12)	7 (4-9)	0.02 (0.007-0.03)	0.1 (0.06-0.2)	0.4 (0.2-0.7)	0.1 (0.05-0.2)	0.2 (0.09-0.4)	2 (1-3)	1 (0.8-2)	0.03 (0.02-0.04)	0.2 (0.1-0.3)	0.4 (0.3-0.6)	0.2 (0.1-0.3)	2 (0.8-3)	2 (1-4)	2 (0.9-4)	0.03 (0.02-0.05)	0.9 (0.4-2)	0.8 (0.4-1)
Salmonella Paratyphi A	25 (8-63)	22 (0-78)	25 (0-88)	25 (5-73)	0.2 (0-0.8)	4 (0-13)	3 (0.01-11)	2 (0.4-7)	7 (0-24)	20 (0-72)	17 (2-55)	0.04 (0-0.3)	0.8 (0-5)	0.03 (0-0.2)	0.2 (0.03-1)	59 (10-168)	57 (1-174)	58 (11-167)	0.3 (0-1)	19 (3-51)	18 (3-47)
Salmonella Typhi	110 (34-272)	95 (0-339)	107 (0-384)	108 (24-317)	1 (0-4)	15 (0-55)	14 (0.04-49)	10 (2-32)	29 (0-103)	89 (0-313)	73 (9-240)	0.2 (0-1)	3 (0-20)	0.1 (0-0.7)	1 (0.1-5)	258 (45-731)	246 (6-756)	250 (50-725)	1 (0-5)	84 (13-223)	77 (12-203)
Protozoa	149 (108-217)	230 (107-429)	226 (103-420)	230 (133-387)	60 (28-105)	216 (104-340)	236 (75-846)	160 (92-263)	221 (111-363)	184 (96-299)	196 (119-295)	100 (56-144)	132 (62-287)	140 (77-262)	119 (80-189)	202 (101-313)	123 (26-248)	137 (56-245)	80 (42-115)	120 (63-185)	117 (65-177)
Toxoplasma gondii	149 (108-217)	230 (107-429)	226 (103-420)	230 (133-387)	60 (28-105)	216 (104-340)	236 (75-846)	160 (92-263)	221 (111-363)	184 (96-299)	196 (119-295)	100 (56-144)	132 (62-287)	140 (77-262)	119 (80-189)	202 (101-313)	123 (26-248)	137 (56-245)	80 (42-115)	120 (63-185)	117 (65-177)
Helminths	188 (130-349)	274 (63-516)	105 (35-176)	186 (85-309)	15 (8-19)	200 (68-1,472)	257 (77-455)	135 (65-801)	43 (14-77)	266 (89-382)	202 (76-288)	0.6 (0.4-0.8)	14 (6-20)	22 (8-34)	9 (5-13)	159 (43-227)	290 (86-540)	265 (99-472)	0.2 (0.1-0.8)	249 (80-411)	228 (73-375)
Cestodes	6 (5-11)	13 (10-40)	17 (13-35)	15 (11-37)	0.1 (0.09-0.2)	5 (3-9)	14 (10-22)	4 (3-7)	0.9 (0.2-8)	0.7 (0.1-22)	0.7 (0.3-18)	0.1 (0.03-0.2)	2 (0.8-6)	1 (0.4-2)	1 (0.5-2)	1 (0.8-2)	11 (8-15)	9 (7-13)	0.02 (0.004-0.5)	5 (4-6)	4 (3-6)
Echinococcus granulosus	0.6 (0.4-5)	0.5 (0.1-26)	0.8 (0.2-18)	0.7 (0.2-23)	0.008 (0.001-0.02)	0.2 (0.02-5)	2 (0.5-9)	0.3 (0.1-3)	0.9 (0.2-8)	0.7 (0.1-22)	0.7 (0.3-18)	0.1 (0.01-0.2)	2 (0.7-5)	0.7 (0.1-1)	0.8 (0.4-2)	0.001 (0-0.1)	1 (0.3-3)	0.8 (0.2-2)	0.01 (0.001-0.5)	0.3 (0.09-0.7)	0.3 (0.09-0.7)
Echinococcus multilocularis	0.1 (0.01-0.2)	0 (0-0)	0 (0-0)	0 (0-0)	0 (0-0)	0 (0-0)	0 (0-0)	0 (0-0)	0.003 (0-0.006)	0 (0-0.001)	0 (0-0.002)	0.01 (0.004-0.02)	0.06 (0.01-0.7)	0.2 (0.05-0.7)	0.07 (0.03-0.4)	0 (0-0)	0 (0-0)	0 (0-0)	0.004 (0-0.006)	0.5 (0-0.9)	0.4 (0-0.8)
Taenia solium	5 (4-7)	12 (9-16)	16 (12-21)	14 (11-19)	0.1 (0.09-0.2)	4 (3-5)	12 (9-17)	3 (3-4)	0 (0-0)	0 (0-0)	0 (0-0)	0 (0-0)	0 (0-0)	0.1 (0.05-0.2)	0.03 (0.01-0.06)	1 (0.8-2)	10 (7-14)	8 (6-11)	0 (0-0)	4 (3-5)	4 (3-5)
Nematodes	179 (121-334)	261 (46-495)	86 (16-153)	170 (68-288)	15 (8-18)	195 (63-1,460)	230 (51-427)	130 (60-793)	41 (13-73)	262 (85-373)	200 (72-282)	0.4 (0.3-0.5)	11 (3-16)	20 (6-33)	8 (4-12)	154 (38-222)	279 (76-529)	255 (88-461)	0.01 (0.004-0.02)	233 (63-393)	213 (57-358)
Ascaris spp.	178 (120-334)	261 (46-495)	86 (16-153)	170 (68-288)	15 (7-18)	195 (63-1,460)	230 (51-427)	130 (60-793)	41 (13-73)	262 (85-373)	200 (72-282)	0 (0-0)	11 (3-16)	20 (6-32)	8 (4-11)	154 (38-222)	279 (76-529)	255 (88-461)	0 (0-0)	233 (63-393)	213 (57-358)
Trichinella spp.	0.06 (0.04-0.09)	0 (0-0.001)	0 (0-0.001)	0 (0-0.001)	0.06 (0.04-0.07)	0.06 (0.04-0.07)	0.06 (0.04-0.07)	0.06 (0.04-0.07)	0.002 (0-0.003)	0.002 (0-0.003)	0.002 (0-0.003)	0.4 (0.3-0.5)	0.4 (0.3-0.5)	0.4 (0.3-0.5)	0.4 (0.3-0.5)	0.002 (0-0.004)	0.002 (0-0.004)	0.002 (0-0.004)	0.01 (0.004-0.02)	0.01 (0.004-0.02)	0.01 (0.004-0.02)
Trematodes	3 (2-4)	0.01 (0.003-0.03)	0.003 (0.001-0.01)	0.006 (0.002-0.02)	0.02 (0.005-0.3)	0.02 (0.005-0.05)	12 (9-16)	1 (0.8-2)	0.03 (0.02-0.06)	0.8 (0.5-1)	0.6 (0.4-0.9)	0.02 (0.006-0.08)	0.02 (0.006-0.08)	0.2 (0.1-0.2)	0.06 (0.04-0.1)	3 (2-5)	0.06 (0.02-0.2)	0.7 (0.5-1)	0.2 (0.1-0.3)	12 (9-15)	11 (8-14)
Clonorchis sinensis	0.5 (0.3-0.7)	0 (0-0)	0 (0-0)	0 (0-0)	0 (0-0)	0 (0-0)	0 (0-0)	0 (0-0)	0 (0-0)	0 (0-0)	0 (0-0)	0 (0-0)	0 (0-0)	0.002 (0.001-0.003)	0 (0-0)	0.001 (0-0.003)	0.004 (0.001-0.01)	0.004 (0.001-0.01)	0.004 (0.001-0.01)	2 (1-3)	2 (1-2)
Fasciola spp.	0.2 (0.1-0.4)	0.004 (0.001-0.01)	0.002 (0-0.006)	0.003 (0-0.008)	0.005 (0-0.2)	0.005 (0.002-0.01)	6 (3-9)	0.5 (0.3-0.9)	0.03 (0.02-0.04)	0.8 (0.5-1)	0.6 (0.4-0.8)	0.007 (0.003-0.02)	0.007 (0.002-0.02)	0.005 (0.002-0.01)	0.006 (0.002-0.02)	0.002 (0-0.006)	0.007 (0.002-0.02)	0.006 (0.002-0.02)	0.007 (0.001-0.04)	0.1 (0.01-0.9)	0.09 (0.01-0.8)
Intestinal flukes*	0.3 (0.2-0.4)	0.002 (0-0.006)	0 (0-0)	0 (0-0.003)	0.01 (0.004-0.05)	0.007 (0.002-0.02)	0 (0-0)	0.009 (0.003-0.03)	0.008 (0.002-0.03)	0.01 (0.004-0.03)	0.009 (0.003-0.03)	0.003 (0-0.01)	0.006 (0.002-0.02)	0.01 (0.004-0.02)	0.006 (0.003-0.01)	0.02 (0.01-0.06)	0.01 (0.004-0.05)	0.02 (0.006-0.05)	0.1 (0.09-0.2)	1 (0.8-1)	1 (0.8-1)
Opisthorchis spp.	0.2 (0.2-0.3)	0 (0-0)	0 (0-0)	0 (0-0)	0 (0-0)	0 (0-0)	0 (0-0)	0 (0-0)	0 (0-0)	0 (0-0)	0 (0-0)	0.01 (0.002-0.05)	0.008 (0.002-0.04)	0.2 (0.1-0.2)	0.05 (0.04-0.08)	3 (2-5)	0.03 (0.005-0.1)	0.6 (0.4-0.9)	0 (0-0)	0.3 (0.2-0.4)	0.2 (0.2-0.3)
Paragonimus spp.	2 (1-3)	0.004 (0.001-0.01)	0.001 (0-0.003)	0.002 (0-0.007)	0.004 (0-0.07)	0.004 (0.001-0.01)	6 (4-9)	0.6 (0.4-0.8)	0 (0-0)	0.003 (0.001-0.009)	0.002 (0-0.006)	0 (0-0)	0 (0-0)	0.005 (0.002-0.01)	0.001 (0-0.004)	0.006 (0-0.07)	0.009 (0.003-0.03)	0.008 (0.002-0.04)	0.006 (0.002-0.02)	8 (6-11)	7 (5-10)
Chemicals and toxins	3 (3-17)	1 (0.3-7)	0.6 (0.2-8)	0.7 (0.3-8)	0.2 (0.1-2)	0.3 (0.07-8)	0.2 (0.02-22)	0.2 (0.1-7)	0.1 (0.02-8)	2 (2-46)	2 (1-35)	1 (0.8-15)	0.3 (0.08-18)	2 (1-7)	1 (0.7-13)	1 (0.2-35)	12 (10-32)	10 (8-32)	0.1 (0.02-8)	0.8 (0.1-5)	0.8 (0.1-5)
Aflatoxin	0.3 (0.1-0.8)	0.7 (0.2-2)	0.1 (0.04-0.2)	0.4 (0.1-1)	0.002 (0-0.009)	0.1 (0.03-0.4)	0.09 (0.003-5)	0.08 (0.02-0.6)	0.03 (0.01-0.1)	0.2 (0.05-0.6)	0.2 (0.04-0.5)	0.01 (0.006-0.04)	0.02 (0.01-0.04)	0.02 (0.006-0.05)	0.02 (0.01-0.03)	0.7 (0.1-2)	0.1 (0.02-0.5)	0.2 (0.08-0.6)	0.01 (0.002-0.05)	0.6 (0.1-3)	0.6 (0.1-2)
Cassava cyanide	0.02 (0.002-0.04)	0.06 (0.006-0.2)	0.2 (0.02-0.5)	0.1 (0.01-0.4)	0 (0-0)	0 (0-0)	0 (0-0)	0 (0-0)	0 (0-0)	0 (0-0)	0 (0-0)	0 (0-0)	0 (0-0)	0 (0-0)	0 (0-0)	0 (0-0)	0 (0-0)	0 (0-0)	0 (0-0)	0 (0-0)	0 (0-0)
Dioxin	3 (2-16)	0.1 (0.04-6)	0.2 (0.09-8)	0.2 (0.07-7)	0.2 (0.1-2)	0.1 (0.02-8)	0.1 (0.01-17)	0.2 (0.05-6)	0.07 (0.004-8)	2 (2-45)	2 (1-35)	1 (0.8-15)	0.2 (0.07-18)	2 (1-7)	1 (0.7-13)	0.1 (0.004-34)	11 (10-32)	9 (8-32)	0.09 (0.01-8)	0.05 (0.005-4)	0.05 (0.005-4)
* Includes selected species of the families Echinostomatidae, Fasciolidae, Gymnophallidae, Heterophyidae, Nanophyetidae, Neodiplostomidae and Plagiorchiidae (depending on data availability).

## Sheet: 7
Tab 7. Foodborne deaths per 100,000, 2010 (median, 95% uncertainty interval)
	GLOBAL	AFRO			AMRO				EMRO			EURO				SEARO			WPRO
		D	E	TOTAL	A	B	D	TOTAL	B	D	TOTAL	A	B	C	TOTAL	B	D	TOTAL	A	B	TOTAL
ALL HAZARDS	6 (4-9)	17 (6-30)	15 (9-23)	16 (10-24)	0.4 (0.2-0.5)	1 (0.8-2)	2 (1-7)	1 (0.7-2)	4 (2-7)	7 (4-12)	6 (4-10)	0.5 (0.3-0.6)	0.6 (0.4-2)	0.6 (0.3-0.9)	0.5 (0.4-0.8)	10 (5-18)	10 (4-19)	10 (5-18)	0.4 (0.2-2)	3 (2-5)	3 (2-5)
Diarrheal disease agents	3 (2-5)	12 (3-23)	11 (6-17)	11 (6-18)	0.3 (0.1-0.4)	0.7 (0.4-1)	0.8 (0.4-1)	0.5 (0.3-0.7)	3 (2-5)	5 (3-8)	4 (3-6)	0.3 (0.2-0.5)	0.3 (0.2-0.5)	0.3 (0.2-0.5)	0.3 (0.2-0.4)	5 (2-8)	5 (2-10)	5 (3-9)	0.2 (0.1-0.4)	0.4 (0.2-0.7)	0.4 (0.2-0.7)
Viruses	0.5 (0.2-1)	1 (0.08-3)	1 (0-3)	1 (0.3-3)	0.04 (0.008-0.1)	0.2 (0-0.5)	0.2 (0-0.5)	0.1 (0.04-0.3)	0.4 (0.007-1)	0.4 (0.005-1)	0.4 (0.1-1)	0.05 (0-0.1)	0.04 (0-0.1)	0.04 (0.003-0.1)	0.05 (0.02-0.1)	0.8 (0-3)	1 (0.01-4)	1 (0.2-3)	0.03 (0.001-0.09)	0.05 (0-0.2)	0.05 (0.004-0.2)
Norovirus	0.5 (0.2-1)	1 (0.08-3)	1 (0-3)	1 (0.3-3)	0.04 (0.008-0.1)	0.2 (0-0.5)	0.2 (0-0.5)	0.1 (0.04-0.3)	0.4 (0.007-1)	0.4 (0.005-1)	0.4 (0.1-1)	0.05 (0-0.1)	0.04 (0-0.1)	0.04 (0.003-0.1)	0.05 (0.02-0.1)	0.8 (0-3)	1 (0.01-4)	1 (0.2-3)	0.03 (0.001-0.09)	0.05 (0-0.2)	0.05 (0.004-0.2)
Bacteria	3 (2-4)	11 (2-20)	9 (5-15)	10 (6-15)	0.2 (0.1-0.3)	0.5 (0.3-0.7)	0.6 (0.3-0.9)	0.4 (0.3-0.5)	3 (1-5)	4 (2-7)	4 (2-6)	0.3 (0.2-0.4)	0.3 (0.1-0.4)	0.3 (0.1-0.4)	0.3 (0.2-0.4)	3 (1-6)	4 (2-7)	4 (2-6)	0.2 (0.1-0.3)	0.4 (0.2-0.6)	0.3 (0.2-0.6)
Campylobacter spp.	0.3 (0.2-0.5)	0.8 (0.4-1)	0.8 (0.4-1)	0.8 (0.4-1)	0.05 (0.02-0.1)	0.09 (0.04-0.2)	0.09 (0.04-0.2)	0.07 (0.04-0.1)	0.8 (0.4-1)	1 (0.6-2)	1 (0.6-1)	0.06 (0.03-0.1)	0.05 (0.02-0.1)	0.05 (0.02-0.1)	0.05 (0.03-0.09)	0.4 (0.2-1)	0.4 (0.02-0.9)	0.4 (0.1-0.9)	0.05 (0.02-0.09)	0.04 (0.01-0.1)	0.04 (0.02-0.1)
Enteropathogenic E. coli	0.5 (0.3-0.9)	2 (0.1-4)	2 (0.07-4)	2 (0.6-3)	0 (0-0)	0.09 (0.004-0.3)	0.1 (0.01-0.3)	0.06 (0.01-0.1)	0.6 (0.1-1)	0.7 (0.1-2)	0.7 (0.2-2)	0 (0-0)	0 (0-0)	0 (0-0)	0 (0-0)	0.9 (0.05-2)	0.9 (0.02-2)	0.9 (0.2-2)	0 (0-0)	0.06 (0.003-0.2)	0.06 (0.003-0.1)
Enterotoxigenic E. coli	0.4 (0.2-0.6)	1 (0.3-3)	1 (0.2-3)	1 (0.6-3)	0 (0-0)	0.07 (0.01-0.2)	0.08 (0.01-0.2)	0.05 (0.01-0.1)	0.3 (0.06-0.9)	0.4 (0.05-1)	0.4 (0.1-1)	0 (0-0)	0 (0-0)	0 (0-0)	0 (0-0)	0.6 (0.05-1)	0.6 (0.03-1)	0.6 (0.1-1)	0 (0-0)	0.05 (0.003-0.1)	0.04 (0.003-0.1)
Shiga toxin-producing E. coli	0.002 (0-0.005)	0 (0-0)	0 (0-0.003)	0 (0-0.002)	0.001 (0-0.002)	0.005 (0.001-0.02)	0.005 (0.002-0.01)	0.004 (0.001-0.01)	0 (0-0.002)	0.002 (0-0.005)	0.002 (0-0.004)	0.005 (0.002-0.01)	0 (0-0.003)	0.002 (0-0.005)	0.003 (0.001-0.006)	0.002 (0-0.01)	0.002 (0-0.01)	0.002 (0-0.01)	0.004 (0.001-0.008)	0 (0-0)	0 (0-0.001)
Non-typhoidal S. enterica	0.9 (0.5-1)	5 (1-9)	3 (0.6-5)	4 (2-6)	0.2 (0.07-0.3)	0.2 (0.03-0.3)	0.2 (0.06-0.4)	0.2 (0.09-0.2)	0.6 (0.2-1)	0.8 (0.3-1)	0.8 (0.4-1)	0.2 (0.1-0.3)	0.2 (0.1-0.4)	0.2 (0.09-0.3)	0.2 (0.1-0.3)	0.9 (0.3-2)	0.9 (0-2)	0.9 (0.2-2)	0.1 (0.08-0.2)	0.1 (0.06-0.2)	0.1 (0.07-0.2)
Shigella spp.	0.2 (0.1-0.4)	0.5 (0-2)	0.5 (0-2)	0.5 (0.1-2)	0.002 (0-0.01)	0.02 (0-0.09)	0.02 (0-0.1)	0.02 (0.003-0.05)	0.3 (0-1)	0.4 (0-2)	0.4 (0.07-1)	0.001 (0-0.01)	0.002 (0-0.02)	0.004 (0-0.02)	0.003 (0-0.01)	0.3 (0.008-1)	0.3 (0.009-1)	0.3 (0.07-1)	0.002 (0-0.02)	0.04 (0.001-0.1)	0.04 (0.002-0.1)
Vibrio cholerae	0.4 (0.1-0.7)	1 (0.03-3)	2 (0.06-5)	2 (0.5-4)	0 (0-0)	0 (0-0)	0 (0-0)	0 (0-0)	0.002 (0-0.007)	0.4 (0.01-1)	0.3 (0.01-1)	0 (0-0)	0 (0-0)	0 (0-0)	0 (0-0)	0.02 (0.003-0.05)	0.5 (0.002-2)	0.4 (0.007-2)	0 (0-0)	0.002 (0-0.005)	0.002 (0-0.005)
Protozoa	0.08 (0.04-0.2)	0.2 (0-0.8)	0.2 (0.05-0.7)	0.2 (0.07-0.7)	0.003 (0-0.01)	0.01 (0.002-0.04)	0.02 (0.003-0.06)	0.009 (0.003-0.03)	0.05 (0.007-0.3)	0.06 (0.008-0.3)	0.07 (0.01-0.3)	0.002 (0-0.01)	0.002 (0-0.01)	0.002 (0-0.01)	0.003 (0-0.009)	0.1 (0.02-0.4)	0.1 (0.02-0.5)	0.1 (0.03-0.4)	0.002 (0-0.01)	0.005 (0-0.03)	0.005 (0-0.03)
Cryptosporidium spp.	0.05 (0.02-0.1)	0.1 (0-0.5)	0.1 (0-0.5)	0.2 (0.04-0.4)	0.003 (0-0.01)	0.007 (0-0.03)	0.01 (0.001-0.05)	0.007 (0.002-0.02)	0.03 (0-0.2)	0.03 (0-0.3)	0.04 (0.004-0.2)	0.002 (0-0.01)	0.002 (0-0.01)	0.002 (0-0.01)	0.003 (0-0.009)	0.08 (0-0.4)	0.09 (0-0.4)	0.09 (0.01-0.4)	0.002 (0-0.01)	0.003 (0-0.03)	0.003 (0-0.03)
Entamoeba histolytica	0.02 (0.007-0.08)	0.05 (0-0.5)	0.05 (0-0.4)	0.05 (0.009-0.4)	0 (0-0)	0.002 (0-0.01)	0.002 (0-0.02)	0.001 (0-0.009)	0.01 (0-0.1)	0.02 (0-0.2)	0.02 (0.002-0.2)	0 (0-0)	0 (0-0)	0 (0-0)	0 (0-0)	0.03 (0-0.2)	0.03 (0-0.2)	0.03 (0.004-0.2)	0 (0-0)	0.001 (0-0.004)	0.001 (0-0.003)
Giardia spp.	0 (0-0)	0 (0-0)	0 (0-0)	0 (0-0)	0 (0-0)	0 (0-0)	0 (0-0)	0 (0-0)	0 (0-0)	0 (0-0)	0 (0-0)	0 (0-0)	0 (0-0)	0 (0-0)	0 (0-0)	0 (0-0)	0 (0-0)	0 (0-0)	0 (0-0)	0 (0-0)	0 (0-0)
Invasive infectious disease agents	2 (0.8-4)	2 (0.7-5)	2 (0.8-5)	2 (1-4)	0.1 (0.07-0.2)	0.3 (0.09-0.9)	0.4 (0.1-1)	0.2 (0.1-0.6)	0.9 (0.3-2)	2 (0.5-5)	2 (0.6-4)	0.1 (0.08-0.1)	0.2 (0.07-0.7)	0.1 (0.08-0.2)	0.1 (0.09-0.3)	4 (1-10)	4 (0.7-10)	4 (1-9)	0.09 (0.04-2)	0.9 (0.2-2)	0.8 (0.2-2)
Viruses	0.4 (0.1-1)	0.6 (0.07-2)	0.4 (0.05-1)	0.5 (0.1-1)	0.01 (0.001-0.03)	0.03 (0.002-0.09)	0.04 (0.004-0.1)	0.02 (0.006-0.07)	0.04 (0.003-0.1)	0.7 (0.04-2)	0.5 (0.04-2)	0.02 (0-0.05)	0.02 (0.005-0.06)	0.03 (0.005-0.09)	0.02 (0.006-0.06)	0.1 (0.01-0.3)	1 (0.1-4)	1 (0.1-3)	0.02 (0.001-0.06)	0.1 (0.005-0.3)	0.1 (0.006-0.3)
Hepatitis A virus	0.4 (0.1-1)	0.6 (0.07-2)	0.4 (0.05-1)	0.5 (0.1-1)	0.01 (0.001-0.03)	0.03 (0.002-0.09)	0.04 (0.004-0.1)	0.02 (0.006-0.07)	0.04 (0.003-0.1)	0.7 (0.04-2)	0.5 (0.04-2)	0.02 (0-0.05)	0.02 (0.005-0.06)	0.03 (0.005-0.09)	0.02 (0.006-0.06)	0.1 (0.01-0.3)	1 (0.1-4)	1 (0.1-3)	0.02 (0.001-0.06)	0.1 (0.005-0.3)	0.1 (0.006-0.3)
Bacteria	1 (0.5-3)	1 (0.5-4)	2 (0.7-4)	2 (0.8-4)	0.09 (0.06-0.2)	0.3 (0.07-0.8)	0.3 (0.09-1)	0.2 (0.09-0.5)	0.8 (0.3-2)	1 (0.4-4)	1 (0.4-3)	0.09 (0.07-0.1)	0.1 (0.05-0.6)	0.09 (0.06-0.2)	0.1 (0.07-0.2)	4 (0.9-10)	2 (0.5-7)	3 (0.8-7)	0.06 (0.03-2)	0.7 (0.2-2)	0.7 (0.2-2)
Brucella spp.	0.03 (0.01-0.7)	0.03 (0.003-0.8)	0.004 (0-0.3)	0.02 (0.002-0.5)	0.001 (0-0.01)	0.02 (0.004-0.2)	0.03 (0.003-0.6)	0.01 (0.005-0.2)	0.4 (0.05-1)	0.06 (0.009-1)	0.2 (0.05-0.9)	0.005 (0.001-0.02)	0.06 (0.01-0.5)	0.01 (0.001-0.1)	0.02 (0.006-0.2)	0.01 (0-2)	0.01 (0-1)	0.01 (0-1)	0.01 (0-2)	0.01 (0.001-0.1)	0.01 (0.002-0.3)
Listeria monocytogenes	0.05 (0.02-0.3)	0.03 (0-0.6)	0.03 (0-0.6)	0.03 (0-0.6)	0.08 (0.06-0.1)	0.06 (0.004-0.5)	0.03 (0-0.6)	0.07 (0.03-0.3)	0.03 (0-0.6)	0.03 (0-0.6)	0.03 (0-0.6)	0.08 (0.06-0.1)	0.008 (0.005-0.02)	0.02 (0.008-0.06)	0.04 (0.03-0.06)	0.03 (0-0.6)	0.03 (0-0.6)	0.03 (0-0.6)	0.03 (0.02-0.04)	0.04 (0.03-0.09)	0.04 (0.03-0.09)
Mycobacterium bovis	0.2 (0.1-0.2)	0.4 (0.3-0.7)	0.6 (0.4-0.8)	0.5 (0.3-0.7)	0 (0-0)	0.007 (0.003-0.01)	0.03 (0.01-0.06)	0.007 (0.003-0.01)	0.02 (0.008-0.05)	0.2 (0.1-0.4)	0.2 (0.08-0.3)	0.001 (0-0.002)	0.01 (0.007-0.02)	0.05 (0.04-0.08)	0.02 (0.01-0.03)	0.2 (0.06-0.5)	0.2 (0.1-0.5)	0.2 (0.1-0.5)	0.002 (0.001-0.003)	0.04 (0.02-0.07)	0.04 (0.02-0.07)
Salmonella Paratyphi A	0.2 (0.05-0.4)	0.2 (0-0.5)	0.2 (0-0.6)	0.2 (0.04-0.5)	0.001 (0-0.005)	0.02 (0-0.09)	0.03 (0-0.09)	0.02 (0.003-0.05)	0.05 (0-0.2)	0.1 (0-0.5)	0.1 (0.01-0.4)	0 (0-0.002)	0.005 (0-0.03)	0 (0-0)	0.002 (0-0.008)	0.6 (0.1-2)	0.4 (0.009-1)	0.4 (0.1-1)	0.002 (0-0.008)	0.1 (0.02-0.3)	0.1 (0.02-0.3)
Salmonella Typhi	0.8 (0.2-2)	0.7 (0-2)	0.7 (0-3)	0.7 (0.2-2)	0.006 (0-0.02)	0.1 (0-0.4)	0.1 (0-0.4)	0.07 (0.01-0.2)	0.2 (0-0.7)	0.6 (0-2)	0.5 (0.06-2)	0.001 (0-0.009)	0.02 (0-0.1)	0 (0-0.004)	0.007 (0-0.03)	3 (0.5-7)	2 (0.04-5)	2 (0.4-5)	0.009 (0-0.03)	0.5 (0.08-1)	0.5 (0.07-1)
Protozoa	0.01 (0.005-0.02)	0.03 (0.009-0.06)	0.02 (0.009-0.05)	0.03 (0.01-0.05)	0.003 (0.001-0.006)	0.01 (0.004-0.02)	0.02 (0.007-0.07)	0.009 (0.004-0.02)	0.02 (0.006-0.04)	0.02 (0.009-0.05)	0.02 (0.009-0.04)	0.002 (0-0.004)	0.008 (0.003-0.02)	0.007 (0.003-0.01)	0.005 (0.002-0.01)	0.009 (0.003-0.02)	0.005 (0.001-0.01)	0.006 (0.002-0.01)	0.002 (0-0.005)	0.006 (0.002-0.01)	0.005 (0.002-0.01)
Toxoplasma gondii	0.01 (0.005-0.02)	0.03 (0.009-0.06)	0.02 (0.009-0.05)	0.03 (0.01-0.05)	0.003 (0.001-0.006)	0.01 (0.004-0.02)	0.02 (0.007-0.07)	0.009 (0.004-0.02)	0.02 (0.006-0.04)	0.02 (0.009-0.05)	0.02 (0.009-0.04)	0.002 (0-0.004)	0.008 (0.003-0.02)	0.007 (0.003-0.01)	0.005 (0.002-0.01)	0.009 (0.003-0.02)	0.005 (0.001-0.01)	0.006 (0.002-0.01)	0.002 (0-0.005)	0.006 (0.002-0.01)	0.005 (0.002-0.01)
Helminths	0.7 (0.5-0.9)	2 (1-3)	2 (2-3)	2 (1-3)	0.004 (0.003-0.007)	0.1 (0.1-0.2)	0.5 (0.4-0.7)	0.1 (0.1-0.2)	0.02 (0.008-0.1)	0.03 (0.008-0.3)	0.03 (0.01-0.2)	0.002 (0-0.007)	0.07 (0.03-0.5)	0.08 (0.03-0.3)	0.04 (0.02-0.2)	0.4 (0.3-0.4)	0.5 (0.4-0.7)	0.5 (0.4-0.6)	0 (0-0.01)	1 (0.6-2)	1 (0.5-1)
Cestodes	0.5 (0.4-0.7)	2 (1-3)	2 (1-3)	2 (1-3)	0.003 (0.002-0.004)	0.1 (0.09-0.2)	0.5 (0.3-0.6)	0.1 (0.08-0.2)	0.01 (0.002-0.1)	0.008 (0.001-0.2)	0.009 (0.002-0.2)	0.002 (0-0.006)	0.07 (0.03-0.5)	0.08 (0.03-0.3)	0.04 (0.02-0.2)	0.02 (0.02-0.03)	0.5 (0.3-0.6)	0.4 (0.3-0.5)	0 (0-0.01)	0.7 (0.2-1)	0.6 (0.2-1)
Echinococcus granulosus	0.007 (0.002-0.06)	0.005 (0-0.3)	0.009 (0.002-0.2)	0.007 (0.001-0.2)	0 (0-0)	0.003 (0-0.06)	0.02 (0.004-0.1)	0.004 (0-0.04)	0.01 (0.002-0.1)	0.008 (0.001-0.2)	0.009 (0.002-0.2)	0.002 (0-0.006)	0.03 (0.005-0.08)	0.006 (0-0.02)	0.009 (0.003-0.03)	0 (0-0.001)	0.009 (0.002-0.03)	0.008 (0.002-0.03)	0 (0-0.01)	0.004 (0-0.01)	0.004 (0-0.01)
Echinococcus multilocularis	0.1 (0.004-0.2)	0 (0-0)	0 (0-0)	0 (0-0)	0 (0-0)	0 (0-0)	0 (0-0)	0 (0-0)	0 (0-0.002)	0 (0-0.001)	0 (0-0.001)	0 (0-0.001)	0.04 (0.01-0.5)	0.06 (0.01-0.3)	0.03 (0.01-0.2)	0 (0-0)	0 (0-0)	0 (0-0)	0 (0-0)	0.4 (0-0.9)	0.4 (0-0.8)
Taenia solium	0.4 (0.3-0.5)	2 (1-3)	2 (1-3)	2 (1-3)	0.003 (0.002-0.004)	0.1 (0.09-0.2)	0.4 (0.3-0.6)	0.1 (0.08-0.1)	0 (0-0)	0 (0-0)	0 (0-0)	0 (0-0)	0 (0-0)	0.008 (0.005-0.01)	0.002 (0.001-0.003)	0.02 (0.02-0.03)	0.5 (0.3-0.6)	0.4 (0.3-0.5)	0 (0-0)	0.2 (0.1-0.3)	0.2 (0.1-0.3)
Nematodes	0.01 (0.006-0.04)	0.02 (0.002-0.1)	0.02 (0.002-0.06)	0.02 (0.005-0.07)	0 (0-0.004)	0.02 (0.003-0.07)	0.02 (0.003-0.1)	0.01 (0.004-0.04)	0.01 (0.001-0.04)	0.02 (0.003-0.08)	0.02 (0.004-0.06)	0 (0-0)	0.004 (0-0.02)	0.001 (0-0.01)	0.002 (0-0.006)	0.01 (0-0.09)	0.01 (0-0.09)	0.01 (0.001-0.08)	0 (0-0)	0.01 (0.001-0.07)	0.01 (0.001-0.06)
Ascaris spp.	0.01 (0.006-0.04)	0.02 (0.002-0.1)	0.02 (0.002-0.06)	0.02 (0.005-0.07)	0 (0-0.004)	0.02 (0.003-0.07)	0.02 (0.002-0.1)	0.01 (0.003-0.04)	0.01 (0.001-0.04)	0.02 (0.003-0.08)	0.02 (0.004-0.06)	0 (0-0)	0.004 (0-0.02)	0.001 (0-0.01)	0.002 (0-0.006)	0.01 (0-0.09)	0.01 (0-0.09)	0.01 (0.001-0.08)	0 (0-0)	0.01 (0.001-0.07)	0.01 (0.001-0.06)
Trichinella spp.	0 (0-0)	0 (0-0)	0 (0-0)	0 (0-0)	0 (0-0)	0 (0-0)	0 (0-0)	0 (0-0)	0 (0-0)	0 (0-0)	0 (0-0)	0 (0-0)	0 (0-0)	0 (0-0)	0 (0-0)	0 (0-0)	0 (0-0)	0 (0-0)	0 (0-0)	0 (0-0)	0 (0-0)
Trematodes	0.1 (0.09-0.1)	0 (0-0)	0 (0-0)	0 (0-0)	0 (0-0)	0 (0-0)	0.01 (0.006-0.02)	0 (0-0.001)	0 (0-0)	0 (0-0)	0 (0-0)	0 (0-0)	0 (0-0)	0 (0-0)	0 (0-0)	0.3 (0.3-0.4)	0.005 (0.002-0.01)	0.06 (0.05-0.08)	0 (0-0.002)	0.4 (0.3-0.5)	0.4 (0.3-0.4)
Clonorchis sinensis	0.08 (0.07-0.1)	0 (0-0)	0 (0-0)	0 (0-0)	0 (0-0)	0 (0-0)	0 (0-0)	0 (0-0)	0 (0-0)	0 (0-0)	0 (0-0)	0 (0-0)	0 (0-0)	0 (0-0)	0 (0-0)	0 (0-0)	0 (0-0.002)	0 (0-0.001)	0 (0-0.002)	0.3 (0.3-0.4)	0.3 (0.3-0.4)
Fasciola spp.	0 (0-0)	0 (0-0)	0 (0-0)	0 (0-0)	0 (0-0)	0 (0-0)	0 (0-0)	0 (0-0)	0 (0-0)	0 (0-0)	0 (0-0)	0 (0-0)	0 (0-0)	0 (0-0)	0 (0-0)	0 (0-0)	0 (0-0)	0 (0-0)	0 (0-0)	0 (0-0)	0 (0-0)
Intestinal flukes*	0 (0-0)	0 (0-0)	0 (0-0)	0 (0-0)	0 (0-0)	0 (0-0)	0 (0-0)	0 (0-0)	0 (0-0)	0 (0-0)	0 (0-0)	0 (0-0)	0 (0-0)	0 (0-0)	0 (0-0)	0 (0-0)	0 (0-0)	0 (0-0)	0 (0-0)	0 (0-0)	0 (0-0)
Opisthorchis spp.	0.02 (0.02-0.03)	0 (0-0)	0 (0-0)	0 (0-0)	0 (0-0)	0 (0-0)	0 (0-0)	0 (0-0)	0 (0-0)	0 (0-0)	0 (0-0)	0 (0-0)	0 (0-0)	0 (0-0)	0 (0-0)	0.3 (0.3-0.4)	0.004 (0.001-0.01)	0.06 (0.05-0.07)	0 (0-0)	0.02 (0.02-0.03)	0.02 (0.02-0.03)
Paragonimus spp.	0.004 (0.002-0.005)	0 (0-0)	0 (0-0)	0 (0-0)	0 (0-0)	0 (0-0)	0.01 (0.006-0.02)	0 (0-0.001)	0 (0-0)	0 (0-0)	0 (0-0)	0 (0-0)	0 (0-0)	0 (0-0)	0 (0-0)	0 (0-0)	0 (0-0)	0 (0-0)	0 (0-0)	0.01 (0.009-0.02)	0.01 (0.008-0.02)
Chemicals and toxins	0.3 (0.1-0.8)	0.7 (0.2-2)	0.1 (0.06-0.3)	0.4 (0.1-1)	0.002 (0-0.006)	0.1 (0.02-0.3)	0.08 (0.003-5)	0.08 (0.02-0.6)	0.03 (0.009-0.1)	0.2 (0.05-0.5)	0.1 (0.04-0.4)	0.01 (0.006-0.03)	0.02 (0.01-0.04)	0.02 (0.006-0.06)	0.02 (0.01-0.03)	0.6 (0.1-2)	0.1 (0.02-0.4)	0.2 (0.07-0.5)	0.009 (0.002-0.04)	0.6 (0.09-2)	0.5 (0.09-2)
Aflatoxin	0.3 (0.1-0.7)	0.7 (0.2-2)	0.08 (0.04-0.2)	0.4 (0.1-1)	0.002 (0-0.006)	0.1 (0.02-0.3)	0.08 (0.003-5)	0.08 (0.02-0.6)	0.03 (0.009-0.1)	0.2 (0.05-0.5)	0.1 (0.04-0.4)	0.01 (0.006-0.03)	0.02 (0.01-0.04)	0.02 (0.006-0.06)	0.02 (0.01-0.03)	0.6 (0.1-2)	0.1 (0.02-0.4)	0.2 (0.07-0.5)	0.009 (0.002-0.04)	0.6 (0.09-2)	0.5 (0.09-2)
Cassava cyanide	0.003 (0-0.01)	0.01 (0.001-0.04)	0.04 (0.004-0.1)	0.03 (0.003-0.08)	0 (0-0)	0 (0-0)	0 (0-0)	0 (0-0)	0 (0-0)	0 (0-0)	0 (0-0)	0 (0-0)	0 (0-0)	0 (0-0)	0 (0-0)	0 (0-0)	0 (0-0)	0 (0-0)	0 (0-0)	0 (0-0)	0 (0-0)
Dioxin	0 (0-0)	0 (0-0)	0 (0-0)	0 (0-0)	0 (0-0)	0 (0-0)	0 (0-0)	0 (0-0)	0 (0-0)	0 (0-0)	0 (0-0)	0 (0-0)	0 (0-0)	0 (0-0)	0 (0-0)	0 (0-0)	0 (0-0)	0 (0-0)	0 (0-0)	0 (0-0)	0 (0-0)
* Includes selected species of the families Echinostomatidae, Fasciolidae, Gymnophallidae, Heterophyidae, Nanophyetidae, Neodiplostomidae and Plagiorchiidae (depending on data availability).

## Sheet: 8
Tab 8. Foodborne years lived with disability per 100,000, 2010 (median, 95% uncertainty interval)
	GLOBAL	AFRO			AMRO				EMRO			EURO				SEARO			WPRO
		D	E	TOTAL	A	B	D	TOTAL	B	D	TOTAL	A	B	C	TOTAL	B	D	TOTAL	A	B	TOTAL
ALL HAZARDS	81 (69-119)	98 (68-147)	102 (77-139)	100 (77-138)	15 (10-23)	64 (48-176)	202 (160-295)	57 (46-126)	45 (28-74)	64 (45-132)	59 (43-112)	17 (12-38)	20 (12-57)	21 (15-36)	19 (14-42)	64 (47-121)	83 (61-135)	79 (61-130)	16 (11-42)	134 (109-168)	124 (101-156)
Diarrheal disease agents	12 (9-16)	15 (5-33)	15 (8-28)	15 (8-28)	8 (5-11)	16 (10-24)	17 (10-28)	13 (9-18)	18 (10-33)	19 (11-35)	19 (12-33)	9 (5-12)	7 (4-10)	7 (4-10)	8 (6-10)	11 (6-22)	11 (4-21)	11 (5-21)	9 (5-12)	11 (6-20)	11 (6-19)
Viruses	1 (0.7-3)	1 (0.1-5)	1 (0-5)	2 (0.5-4)	1 (0.2-3)	2 (0-7)	2 (0-8)	2 (0.6-4)	2 (0.03-5)	2 (0.02-6)	2 (0.5-5)	0.9 (0-3)	1 (0.02-3)	1 (0.06-3)	1 (0.3-3)	0.5 (0-3)	0.6 (0.007-4)	0.7 (0.1-4)	1 (0.03-3)	0.9 (0-4)	0.9 (0.1-4)
Norovirus	1 (0.7-3)	1 (0.1-5)	1 (0-5)	2 (0.5-4)	1 (0.2-3)	2 (0-7)	2 (0-8)	2 (0.6-4)	2 (0.03-5)	2 (0.02-6)	2 (0.5-5)	0.9 (0-3)	1 (0.02-3)	1 (0.06-3)	1 (0.3-3)	0.5 (0-3)	0.6 (0.007-4)	0.7 (0.1-4)	1 (0.03-3)	0.9 (0-4)	0.9 (0.1-4)
Bacteria	10 (8-13)	11 (4-24)	11 (5-22)	11 (6-22)	7 (4-10)	12 (8-19)	13 (7-21)	10 (7-14)	15 (8-27)	15 (8-28)	15 (9-27)	8 (4-11)	6 (3-9)	5 (3-8)	7 (5-9)	10 (5-19)	9 (3-18)	10 (4-18)	7 (4-11)	9 (4-16)	9 (4-16)
Campylobacter spp.	6 (5-9)	7 (3-17)	7 (3-17)	7 (4-16)	7 (3-9)	8 (5-13)	8 (4-14)	8 (5-11)	8 (4-12)	7 (4-12)	7 (5-11)	7 (4-10)	6 (3-8)	5 (3-8)	6 (4-8)	6 (3-10)	5 (0.4-9)	5 (1-9)	7 (4-10)	6 (3-10)	6 (3-10)
Enteropathogenic E. coli	0.3 (0.1-1)	0.4 (0.04-1)	0.4 (0.02-1)	0.5 (0.1-1)	0.006 (0.001-0.02)	0.3 (0.01-1)	0.3 (0.02-2)	0.2 (0.03-0.8)	0.3 (0.04-1)	0.4 (0.05-1)	0.4 (0.09-1)	0.006 (0.001-0.02)	0.004 (0-0.01)	0.004 (0-0.01)	0.005 (0.002-0.01)	0.5 (0.01-3)	0.5 (0.007-3)	0.6 (0.05-3)	0.006 (0.001-0.02)	0.2 (0.008-0.4)	0.2 (0.008-0.4)
Enterotoxigenic E. coli	1 (0.6-2)	0.9 (0.2-2)	0.8 (0.1-2)	0.9 (0.3-2)	0.003 (0-0.009)	2 (0.2-5)	2 (0.3-7)	1 (0.3-3)	3 (0.7-8)	4 (0.6-9)	4 (1-8)	0.004 (0-0.01)	0.004 (0-0.01)	0.004 (0-0.01)	0.004 (0.001-0.01)	0.9 (0.07-3)	1 (0.03-3)	1 (0.2-3)	0.003 (0-0.01)	0.4 (0.03-2)	0.4 (0.03-1)
Shiga toxin-producing E. coli	0.05 (0.03-0.1)	0.002 (0-0.004)	0.02 (0.005-0.03)	0.009 (0.003-0.02)	0.06 (0.01-0.2)	0.03 (0.009-0.08)	0.09 (0.04-0.1)	0.05 (0.02-0.09)	0.1 (0.06-0.3)	0.1 (0.05-0.2)	0.1 (0.07-0.2)	0.2 (0.06-0.7)	0.006 (0.001-0.01)	0.009 (0.003-0.02)	0.1 (0.03-0.3)	0.04 (0.005-0.2)	0.03 (0.001-0.2)	0.03 (0.003-0.2)	0.2 (0.04-0.6)	0.002 (0-0.007)	0.02 (0.005-0.05)
Non-typhoidal S. enterica	1 (0.5-3)	2 (0.4-5)	1 (0.2-4)	1 (0.5-4)	0.3 (0.1-0.5)	1 (0.2-3)	1 (0.4-3)	0.9 (0.3-2)	1 (0.2-11)	1 (0.2-11)	1 (0.2-11)	0.2 (0.07-0.3)	0.2 (0.07-0.4)	0.2 (0.07-0.4)	0.2 (0.1-0.3)	1 (0.1-5)	0.9 (0-5)	1 (0.1-4)	0.2 (0.09-0.5)	0.9 (0.2-6)	0.9 (0.2-5)
Shigella spp.	0.8 (0.3-2)	0.5 (0-4)	0.5 (0-4)	0.6 (0.05-4)	0.02 (0-0.1)	0.4 (0-2)	0.4 (0-3)	0.3 (0.03-1)	0.5 (0-4)	0.6 (0-4)	0.6 (0.07-4)	0.001 (0-0.009)	0.002 (0-0.01)	0.004 (0-0.01)	0.003 (0-0.008)	1 (0.02-4)	1 (0.03-4)	1 (0.2-4)	0.003 (0-0.01)	0.8 (0.02-2)	0.7 (0.02-2)
Vibrio cholerae	0.04 (0.01-0.09)	0.09 (0.002-0.3)	0.2 (0.005-0.6)	0.2 (0.04-0.4)	0 (0-0)	0 (0-0)	0 (0-0)	0 (0-0)	0 (0-0.002)	0.05 (0.002-0.1)	0.03 (0.002-0.1)	0 (0-0)	0 (0-0)	0 (0-0)	0 (0-0)	0.008 (0-0.02)	0.07 (0-0.2)	0.06 (0.002-0.2)	0 (0-0)	0 (0-0.002)	0 (0-0.002)
Protozoa	0.8 (0.4-1)	2 (0-7)	2 (0.4-6)	2 (0.5-6)	0.05 (0.002-0.2)	0.9 (0.2-3)	1 (0.2-4)	0.6 (0.2-2)	1 (0.2-4)	2 (0.3-5)	2 (0.5-4)	0.04 (0-0.2)	0.04 (0-0.2)	0.04 (0-0.2)	0.05 (0.01-0.1)	0.5 (0.07-2)	0.5 (0.08-2)	0.5 (0.1-2)	0.04 (0-0.2)	0.7 (0.1-2)	0.6 (0.1-2)
Cryptosporidium spp.	0.1 (0.05-0.3)	0.2 (0-1)	0.2 (0-1)	0.2 (0.03-0.8)	0.02 (0.001-0.1)	0.1 (0.01-0.5)	0.2 (0.02-0.7)	0.1 (0.03-0.3)	0.3 (0-1)	0.3 (0-2)	0.4 (0.05-1)	0.01 (0-0.06)	0.01 (0-0.07)	0.01 (0-0.07)	0.01 (0.002-0.05)	0.06 (0-0.3)	0.07 (0-0.4)	0.07 (0.009-0.4)	0.01 (0-0.08)	0.03 (0-0.2)	0.03 (0.002-0.2)
Entamoeba histolytica	0.3 (0.1-0.8)	0.5 (0-4)	0.5 (0-4)	0.6 (0.07-3)	0 (0-0)	0.2 (0-1)	0.2 (0-2)	0.1 (0.01-0.9)	0.4 (0-2)	0.6 (0-3)	0.6 (0.06-2)	0 (0-0)	0 (0-0)	0 (0-0)	0 (0-0)	0.2 (0-1)	0.2 (0-1)	0.2 (0.02-0.9)	0 (0-0)	0.2 (0-1)	0.2 (0-1)
Giardia spp.	0.4 (0.2-0.8)	0.7 (0-3)	0.7 (0-3)	0.8 (0.2-3)	0.03 (0-0.1)	0.4 (0-2)	0.5 (0.01-3)	0.3 (0.05-1)	0.4 (0-2)	0.6 (0.005-2)	0.6 (0.1-2)	0.03 (0-0.1)	0.03 (0-0.1)	0.03 (0-0.1)	0.03 (0.009-0.1)	0.1 (0-0.9)	0.1 (0-1)	0.1 (0.01-0.9)	0.03 (0-0.1)	0.3 (0-1)	0.3 (0.005-1)
Invasive infectious disease agents	16 (11-26)	24 (10-48)	25 (12-45)	25 (14-43)	5 (2-8)	19 (9-33)	25 (10-83)	14 (8-25)	22 (11-38)	22 (11-41)	22 (13-38)	6 (3-9)	10 (5-24)	9 (5-18)	8 (5-14)	20 (9-39)	20 (4-45)	20 (7-42)	6 (3-19)	11 (5-18)	10 (5-17)
Viruses	1 (0.3-4)	2 (0.2-5)	1 (0.1-4)	1 (0.4-4)	0.03 (0.004-0.1)	0.09 (0.006-0.3)	0.1 (0.01-0.4)	0.07 (0.02-0.2)	0.1 (0.01-0.4)	2 (0.1-7)	1 (0.1-5)	0.05 (0.002-0.2)	0.07 (0.01-0.2)	0.09 (0.02-0.3)	0.07 (0.02-0.2)	0.3 (0.04-1)	4 (0.4-13)	3 (0.4-10)	0.06 (0.004-0.2)	0.3 (0.01-1)	0.3 (0.02-1)
Hepatitis A virus	1 (0.3-4)	2 (0.2-5)	1 (0.1-4)	1 (0.4-4)	0.03 (0.004-0.1)	0.09 (0.006-0.3)	0.1 (0.01-0.4)	0.07 (0.02-0.2)	0.1 (0.01-0.4)	2 (0.1-7)	1 (0.1-5)	0.05 (0.002-0.2)	0.07 (0.01-0.2)	0.09 (0.02-0.3)	0.07 (0.02-0.2)	0.3 (0.04-1)	4 (0.4-13)	3 (0.4-10)	0.06 (0.004-0.2)	0.3 (0.01-1)	0.3 (0.02-1)
Bacteria	3 (2-9)	4 (1-11)	5 (3-12)	5 (3-11)	0.1 (0.06-0.2)	0.6 (0.2-2)	0.8 (0.3-5)	0.5 (0.2-2)	3 (0.9-10)	3 (1-11)	4 (2-10)	0.1 (0.07-0.2)	0.6 (0.2-4)	0.3 (0.2-0.9)	0.3 (0.2-1)	7 (2-22)	6 (2-21)	7 (2-21)	0.1 (0.05-13)	2 (0.8-6)	2 (0.8-6)
Brucella spp.	0.2 (0.06-5)	0.2 (0.02-6)	0.03 (0-2)	0.1 (0.01-4)	0.007 (0.002-0.07)	0.1 (0.03-2)	0.2 (0.02-4)	0.1 (0.03-1)	2 (0.3-10)	0.4 (0.06-7)	1 (0.3-6)	0.03 (0.007-0.1)	0.4 (0.07-4)	0.09 (0.007-0.6)	0.1 (0.04-1)	0.09 (0-11)	0.07 (0-10)	0.08 (0-10)	0.07 (0.002-13)	0.07 (0.009-1)	0.07 (0.01-2)
Listeria monocytogenes	0.03 (0.01-0.2)	0.02 (0-0.4)	0.02 (0-0.4)	0.02 (0-0.4)	0.06 (0.03-0.1)	0.04 (0.003-0.3)	0.02 (0-0.4)	0.05 (0.02-0.2)	0.02 (0-0.4)	0.02 (0-0.4)	0.02 (0-0.4)	0.05 (0.03-0.08)	0.006 (0.003-0.01)	0.01 (0.005-0.04)	0.03 (0.02-0.05)	0.02 (0-0.4)	0.02 (0-0.4)	0.02 (0-0.4)	0.02 (0.01-0.03)	0.03 (0.02-0.07)	0.03 (0.02-0.07)
Mycobacterium bovis	0.7 (0.6-1)	1 (0.8-2)	3 (2-4)	2 (1-3)	0.008 (0.004-0.01)	0.06 (0.03-0.1)	0.2 (0.09-0.4)	0.05 (0.03-0.1)	0.1 (0.04-0.2)	0.9 (0.5-1)	0.7 (0.4-1)	0.01 (0.01-0.02)	0.1 (0.07-0.2)	0.2 (0.1-0.3)	0.08 (0.06-0.1)	0.9 (0.4-2)	1 (0.5-2)	1 (0.5-2)	0.02 (0.01-0.02)	0.4 (0.2-0.8)	0.4 (0.2-0.7)
Salmonella Paratyphi A	0.4 (0.1-1)	0.3 (0-1)	0.4 (0-1)	0.4 (0.08-1)	0.004 (0-0.01)	0.05 (0-0.2)	0.05 (0-0.2)	0.04 (0.006-0.1)	0.1 (0-0.4)	0.3 (0-1)	0.3 (0.03-0.9)	0 (0-0.005)	0.01 (0-0.08)	0 (0-0.003)	0.004 (0-0.02)	0.9 (0.2-3)	0.9 (0.02-3)	0.9 (0.2-3)	0.005 (0-0.02)	0.3 (0.05-0.9)	0.3 (0.04-0.8)
Salmonella Typhi	2 (0.5-5)	1 (0-6)	2 (0-6)	2 (0.4-5)	0.02 (0-0.06)	0.2 (0-0.9)	0.2 (0-0.8)	0.2 (0.02-0.5)	0.4 (0-2)	1 (0-5)	1 (0.1-4)	0.003 (0-0.02)	0.05 (0-0.3)	0.002 (0-0.01)	0.02 (0.002-0.09)	4 (0.7-12)	4 (0.08-13)	4 (0.7-12)	0.02 (0-0.09)	1 (0.2-4)	1 (0.2-3)
Protozoa	11 (7-17)	18 (7-36)	18 (8-33)	18 (10-32)	5 (2-8)	19 (9-31)	24 (9-78)	14 (8-24)	18 (9-32)	16 (8-27)	17 (10-27)	6 (3-9)	9 (4-21)	9 (5-17)	8 (5-13)	13 (6-21)	8 (2-18)	9 (4-17)	5 (3-8)	8 (4-13)	8 (4-12)
Toxoplasma gondii	11 (7-17)	18 (7-36)	18 (8-33)	18 (10-32)	5 (2-8)	19 (9-31)	24 (9-78)	14 (8-24)	18 (9-32)	16 (8-27)	17 (10-27)	6 (3-9)	9 (4-21)	9 (5-17)	8 (5-13)	13 (6-21)	8 (2-18)	9 (4-17)	5 (3-8)	8 (4-13)	8 (4-12)
Helminths	49 (41-63)	57 (43-78)	60 (45-79)	59 (45-77)	1 (0.8-4)	28 (20-124)	156 (124-195)	29 (24-83)	3 (1-7)	18 (10-26)	14 (8-20)	0.3 (0.1-0.7)	2 (1-4)	3 (2-4)	1 (1-2)	31 (22-40)	37 (26-51)	36 (27-48)	2 (1-3)	111 (89-142)	102 (82-130)
Cestodes	18 (14-23)	46 (34-62)	55 (41-75)	51 (39-68)	0.3 (0.2-0.4)	19 (14-25)	45 (32-63)	14 (11-18)	0.3 (0.05-3)	0.2 (0.04-6)	0.2 (0.06-5)	0.06 (0.02-0.1)	0.8 (0.3-2)	1 (0.5-2)	0.5 (0.3-1)	2 (1-3)	25 (18-34)	21 (15-28)	0.01 (0.003-0.2)	16 (12-21)	15 (11-19)
Echinococcus granulosus	0.2 (0.08-1)	0.1 (0.02-7)	0.2 (0.05-5)	0.2 (0.05-5)	0.003 (0-0.009)	0.08 (0.008-1)	0.5 (0.1-2)	0.09 (0.03-1)	0.3 (0.05-3)	0.2 (0.04-6)	0.2 (0.06-5)	0.04 (0.004-0.1)	0.7 (0.2-2)	0.2 (0.03-0.4)	0.2 (0.09-0.5)	0 (0-0.04)	0.2 (0.06-0.8)	0.2 (0.05-0.6)	0.005 (0-0.2)	0.1 (0.02-0.2)	0.09 (0.02-0.2)
Echinococcus multilocularis	0.1 (0.01-0.3)	0 (0-0)	0 (0-0)	0 (0-0)	0 (0-0)	0 (0-0)	0 (0-0)	0 (0-0)	0.004 (0-0.01)	0 (0-0.002)	0.001 (0-0.003)	0.02 (0.004-0.04)	0.08 (0.02-0.9)	0.3 (0.05-1)	0.1 (0.04-0.5)	0 (0-0)	0 (0-0.001)	0 (0-0)	0.005 (0-0.01)	0.5 (0-1)	0.4 (0-1)
Taenia solium	17 (13-22)	45 (34-60)	55 (41-73)	50 (38-66)	0.3 (0.2-0.4)	19 (14-24)	44 (32-62)	14 (11-18)	0 (0-0)	0 (0-0)	0 (0-0)	0 (0-0)	0 (0-0)	0.5 (0.2-1)	0.1 (0.06-0.3)	2 (1-3)	25 (18-34)	21 (15-28)	0 (0-0)	16 (12-21)	14 (11-19)
Nematodes	8 (5-18)	11 (2-22)	4 (0.7-7)	7 (3-13)	0.6 (0.3-0.7)	9 (3-104)	10 (2-18)	6 (3-56)	2 (0.8-4)	11 (4-15)	8 (3-12)	0.03 (0.01-0.06)	0.9 (0.2-1)	1 (0.3-1)	0.5 (0.3-0.7)	7 (2-10)	12 (3-22)	11 (4-19)	0 (0-0.002)	10 (3-19)	9 (2-17)
Ascaris spp.	8 (5-18)	11 (2-22)	4 (0.7-7)	7 (3-13)	0.6 (0.3-0.7)	9 (3-104)	10 (2-18)	6 (3-56)	2 (0.8-4)	11 (4-15)	8 (3-12)	0 (0-0)	0.8 (0.2-1)	1 (0.3-1)	0.5 (0.2-0.6)	7 (2-10)	12 (3-22)	11 (4-19)	0 (0-0)	10 (3-19)	9 (2-17)
Trichinella spp.	0.005 (0.002-0.009)	0 (0-0)	0 (0-0)	0 (0-0)	0.004 (0.002-0.008)	0.004 (0.002-0.008)	0.004 (0.002-0.008)	0.004 (0.002-0.008)	0 (0-0)	0 (0-0)	0 (0-0)	0.03 (0.01-0.06)	0.03 (0.01-0.06)	0.03 (0.01-0.06)	0.03 (0.01-0.06)	0 (0-0)	0 (0-0)	0 (0-0)	0 (0-0.002)	0 (0-0.002)	0 (0-0.002)
Trematodes	23 (18-30)	0.06 (0.02-0.2)	0.02 (0.008-0.07)	0.04 (0.01-0.1)	0.2 (0.04-3)	0.1 (0.04-0.5)	100 (73-134)	9 (7-13)	0.3 (0.2-0.5)	7 (4-10)	5 (3-7)	0.2 (0.05-0.6)	0.2 (0.05-0.6)	1 (0.8-1)	0.4 (0.3-0.8)	22 (15-31)	0.4 (0.1-2)	4 (3-6)	2 (1-2)	85 (65-110)	78 (59-101)
Clonorchis sinensis	3 (2-5)	0 (0-0)	0 (0-0)	0 (0-0)	0 (0-0)	0 (0-0)	0 (0-0)	0 (0-0)	0 (0-0)	0 (0-0)	0 (0-0)	0 (0-0)	0 (0-0)	0.01 (0.007-0.02)	0.003 (0.002-0.005)	0.007 (0.002-0.02)	0.03 (0.009-0.08)	0.02 (0.008-0.07)	0.03 (0.01-0.09)	13 (9-19)	12 (8-17)
Fasciola spp.	1 (0.8-3)	0.02 (0.008-0.07)	0.01 (0.005-0.04)	0.02 (0.007-0.06)	0.04 (0.001-2)	0.04 (0.02-0.1)	46 (27-75)	4 (2-7)	0.2 (0.1-0.3)	7 (4-10)	5 (3-7)	0.07 (0.02-0.2)	0.06 (0.02-0.2)	0.04 (0.01-0.1)	0.06 (0.02-0.2)	0.02 (0.008-0.05)	0.05 (0.02-0.1)	0.05 (0.02-0.1)	0.07 (0.01-0.4)	0.9 (0.1-8)	0.8 (0.1-7)
Intestinal flukes*	2 (2-3)	0.01 (0.005-0.04)	0 (0-0)	0.006 (0.002-0.02)	0.1 (0.04-0.5)	0.06 (0.02-0.2)	0 (0-0)	0.08 (0.02-0.3)	0.06 (0.02-0.2)	0.08 (0.03-0.2)	0.07 (0.03-0.2)	0.03 (0.009-0.09)	0.05 (0.02-0.2)	0.09 (0.03-0.2)	0.05 (0.02-0.1)	0.2 (0.1-0.5)	0.1 (0.03-0.4)	0.1 (0.05-0.4)	1 (0.9-2)	9 (7-11)	8 (6-11)
Opisthorchis spp.	1 (1-2)	0 (0-0)	0 (0-0)	0 (0-0)	0 (0-0)	0 (0-0)	0 (0-0)	0 (0-0)	0 (0-0)	0 (0-0)	0 (0-0)	0.07 (0.02-0.3)	0.05 (0.01-0.3)	0.9 (0.6-1)	0.3 (0.2-0.5)	22 (15-31)	0.1 (0.03-0.8)	4 (3-6)	0 (0-0)	2 (1-2)	1 (1-2)
Paragonimus spp.	15 (11-21)	0.03 (0.008-0.08)	0.008 (0.002-0.02)	0.02 (0.005-0.05)	0.04 (0.004-0.6)	0.04 (0.01-0.1)	53 (37-73)	5 (3-7)	0 (0-0)	0.02 (0.008-0.07)	0.02 (0.006-0.05)	0 (0-0)	0 (0-0)	0.03 (0.01-0.1)	0.009 (0.003-0.03)	0.05 (0.007-0.5)	0.06 (0.02-0.2)	0.06 (0.02-0.3)	0.05 (0.02-0.2)	59 (42-82)	54 (38-75)
Chemicals and toxins	4 (3-20)	0.5 (0.1-7)	0.8 (0.2-9)	0.7 (0.2-8)	0.3 (0.1-3)	0.1 (0.04-11)	0.2 (0.01-23)	0.2 (0.08-9)	0.09 (0.007-11)	3 (2-56)	2 (2-43)	2 (1-22)	0.3 (0.09-24)	2 (1-8)	1 (0.9-19)	0.3 (0.06-45)	14 (12-40)	12 (10-41)	0.1 (0.02-12)	0.2 (0.04-5)	0.2 (0.04-6)
Aflatoxin	0.06 (0.02-0.2)	0.1 (0.04-0.4)	0.02 (0.007-0.04)	0.07 (0.02-0.2)	0 (0-0.001)	0.02 (0.004-0.05)	0.01 (0-0.7)	0.01 (0.002-0.08)	0.005 (0.002-0.02)	0.03 (0.009-0.08)	0.02 (0.008-0.06)	0.003 (0-0.007)	0.004 (0.002-0.008)	0.004 (0.001-0.01)	0.003 (0.002-0.007)	0.1 (0.02-0.3)	0.03 (0.005-0.09)	0.05 (0.02-0.1)	0.002 (0-0.009)	0.1 (0.02-0.5)	0.1 (0.02-0.4)
Cassava cyanide	0.04 (0.004-0.1)	0.1 (0.01-0.4)	0.4 (0.04-1)	0.3 (0.03-0.8)	0 (0-0)	0 (0-0)	0 (0-0)	0 (0-0)	0 (0-0)	0 (0-0)	0 (0-0)	0 (0-0)	0 (0-0)	0 (0-0)	0 (0-0)	0 (0-0)	0 (0-0)	0 (0-0)	0 (0-0)	0 (0-0)	0 (0-0)
Dioxin	3 (3-20)	0.2 (0.05-6)	0.2 (0.09-9)	0.2 (0.07-8)	0.3 (0.1-3)	0.1 (0.03-11)	0.2 (0.01-23)	0.2 (0.07-9)	0.09 (0.004-11)	3 (2-56)	2 (2-43)	2 (1-22)	0.3 (0.09-24)	2 (1-8)	1 (0.9-19)	0.2 (0.005-45)	14 (12-40)	12 (10-41)	0.1 (0.02-12)	0.06 (0.006-5)	0.07 (0.007-6)
* Includes selected species of the families Echinostomatidae, Fasciolidae, Gymnophallidae, Heterophyidae, Nanophyetidae, Neodiplostomidae and Plagiorchiidae (depending on data availability).

## Sheet: 9
Tab 9. Foodborne years of life lost per 100,000, 2010 (median, 95% uncertainty interval)
	GLOBAL	AFRO			AMRO				EMRO			EURO				SEARO			WPRO
		D	E	TOTAL	A	B	D	TOTAL	B	D	TOTAL	A	B	C	TOTAL	B	D	TOTAL	A	B	TOTAL
ALL HAZARDS	395 (286-566)	1,176 (383-2,120)	1,076 (642-1,636)	1,130 (690-1,674)	20 (12-28)	75 (44-125)	113 (72-291)	58 (39-93)	316 (171-517)	506 (275-844)	454 (277-708)	24 (16-33)	32 (19-81)	27 (17-43)	27 (20-43)	620 (309-1,178)	626 (272-1,209)	631 (323-1,141)	19 (11-130)	157 (97-251)	146 (91-234)
Diarrheal disease agents	244 (170-343)	873 (191-1,703)	807 (437-1,307)	849 (469-1,321)	15 (8-23)	44 (24-73)	54 (29-92)	34 (22-50)	258 (139-434)	373 (203-618)	342 (210-527)	19 (11-27)	18 (10-28)	17 (9-26)	18 (13-25)	318 (146-558)	368 (153-702)	360 (176-642)	14 (8-21)	30 (14-49)	28 (14-46)
Viruses	35 (16-78)	74 (6-218)	74 (0-222)	79 (24-182)	2 (0.4-5)	10 (0-32)	11 (0-35)	7 (2-19)	26 (0.5-75)	31 (0.4-85)	31 (8-72)	3 (0-8)	2 (0.05-6)	2 (0.1-6)	3 (0.9-5)	55 (0-222)	68 (0.8-261)	70 (15-229)	2 (0.06-5)	3 (0-15)	3 (0.2-14)
Norovirus	35 (16-78)	74 (6-218)	74 (0-222)	79 (24-182)	2 (0.4-5)	10 (0-32)	11 (0-35)	7 (2-19)	26 (0.5-75)	31 (0.4-85)	31 (8-72)	3 (0-8)	2 (0.05-6)	2 (0.1-6)	3 (0.9-5)	55 (0-222)	68 (0.8-261)	70 (15-229)	2 (0.06-5)	3 (0-15)	3 (0.2-14)
Bacteria	200 (141-275)	775 (180-1,464)	701 (385-1,143)	744 (415-1,148)	12 (6-20)	32 (17-53)	40 (19-68)	25 (16-37)	221 (115-383)	331 (180-554)	302 (184-471)	16 (9-23)	15 (8-24)	14 (7-23)	15 (10-21)	236 (100-415)	276 (114-492)	269 (131-459)	12 (6-18)	24 (11-42)	23 (11-39)
Campylobacter spp.	25 (17-39)	63 (30-109)	62 (28-107)	62 (35-103)	3 (1-5)	6 (3-13)	7 (3-16)	5 (3-10)	67 (36-100)	89 (49-134)	83 (50-121)	3 (1-5)	3 (1-5)	2 (1-5)	3 (1-5)	30 (11-79)	27 (2-78)	28 (7-77)	2 (1-5)	3 (1-9)	3 (1-9)
Enteropathogenic E. coli	42 (23-70)	136 (11-328)	138 (6-325)	139 (50-281)	0 (0-0)	7 (0.3-20)	9 (0.8-25)	5 (1-12)	46 (9-114)	60 (8-151)	57 (18-130)	0 (0-0)	0 (0-0)	0 (0-0)	0 (0-0)	63 (3-143)	65 (1-160)	65 (15-145)	0 (0-0)	5 (0.2-13)	5 (0.2-12)
Enterotoxigenic E. coli	29 (16-50)	106 (26-243)	104 (17-239)	108 (45-214)	0 (0-0)	5 (1-15)	6 (1-20)	3 (0.9-10)	26 (5-73)	33 (4-95)	31 (9-84)	0 (0-0)	0 (0-0)	0 (0-0)	0 (0-0)	40 (3-105)	41 (2-109)	41 (10-102)	0 (0-0)	4 (0.3-10)	3 (0.3-9)
Shiga toxin-producing E. coli	0.1 (0.06-0.4)	0.007 (0.002-0.02)	0.07 (0.02-0.2)	0.04 (0.01-0.1)	0.1 (0.03-0.2)	0.4 (0.08-1)	0.4 (0.1-1)	0.3 (0.09-0.8)	0.07 (0.03-0.1)	0.1 (0.04-0.4)	0.1 (0.04-0.3)	0.4 (0.2-0.7)	0.07 (0.01-0.2)	0.1 (0.02-0.4)	0.2 (0.1-0.5)	0.2 (0.02-1)	0.1 (0.005-1)	0.1 (0.01-1)	0.3 (0.09-0.6)	0.01 (0.002-0.04)	0.03 (0.01-0.08)
Non-typhoidal S. enterica	58 (35-90)	337 (93-608)	192 (44-334)	259 (120-428)	9 (4-15)	10 (2-18)	13 (3-24)	10 (5-15)	47 (17-78)	65 (25-108)	60 (29-94)	12 (7-18)	12 (6-20)	11 (5-18)	12 (8-17)	58 (21-152)	57 (0-160)	57 (12-156)	8 (5-14)	7 (3-13)	8 (4-12)
Shigella spp.	17 (8-36)	36 (0-154)	36 (0-145)	42 (7-122)	0.2 (0-1)	2 (0-6)	2 (0-7)	1 (0.2-4)	26 (0-106)	36 (0-143)	37 (6-114)	0.09 (0-0.9)	0.1 (0-1)	0.2 (0-1)	0.2 (0.03-0.7)	24 (0.6-82)	23 (0.7-87)	24 (5-81)	0.2 (0-1)	3 (0.09-9)	3 (0.1-9)
Vibrio cholerae	25 (10-51)	70 (2-197)	142 (4-383)	112 (35-252)	0 (0-0)	0 (0-0)	0 (0-0)	0 (0-0)	0.2 (0.009-0.5)	28 (0.9-96)	20 (0.7-68)	0 (0-0)	0 (0-0)	0 (0-0)	0 (0-0)	2 (0.2-3)	36 (0.2-133)	30 (0.5-109)	0 (0-0)	0.1 (0.005-0.4)	0.1 (0.005-0.3)
Protozoa	6 (3-14)	18 (0-69)	18 (4-62)	19 (5-59)	0.2 (0.01-0.8)	0.8 (0.2-3)	1 (0.2-5)	0.7 (0.2-2)	4 (0.5-24)	5 (0.6-29)	6 (0.9-25)	0.1 (0-0.7)	0.1 (0-0.8)	0.1 (0-0.8)	0.2 (0.02-0.6)	9 (2-34)	10 (1-38)	10 (2-35)	0.1 (0-0.8)	0.4 (0.06-3)	0.4 (0.07-3)
Cryptosporidium spp.	4 (2-10)	12 (0-44)	12 (0-45)	13 (3-36)	0.2 (0.01-0.8)	0.6 (0.06-3)	1 (0.08-4)	0.5 (0.1-2)	2 (0-20)	3 (0-23)	3 (0.3-19)	0.1 (0-0.7)	0.1 (0-0.8)	0.1 (0-0.8)	0.2 (0.02-0.6)	6 (0-27)	6 (0-31)	6 (0.9-28)	0.1 (0-0.8)	0.3 (0-3)	0.3 (0.01-2)
Entamoeba histolytica	2 (0.5-7)	4 (0-39)	4 (0-39)	4 (0.6-37)	0 (0-0)	0.2 (0-1)	0.1 (0-1)	0.1 (0.01-0.7)	0.9 (0-11)	1 (0-15)	1 (0.1-13)	0 (0-0)	0 (0-0)	0 (0-0)	0 (0-0)	2 (0-17)	2 (0-18)	2 (0.3-16)	0 (0-0)	0.1 (0-0.3)	0.1 (0-0.2)
Giardia spp.	0 (0-0)	0 (0-0)	0 (0-0)	0 (0-0)	0 (0-0)	0 (0-0)	0 (0-0)	0 (0-0)	0 (0-0)	0 (0-0)	0 (0-0)	0 (0-0)	0 (0-0)	0 (0-0)	0 (0-0)	0 (0-0)	0 (0-0)	0 (0-0)	0 (0-0)	0 (0-0)	0 (0-0)
Invasive infectious disease agents	101 (45-216)	121 (36-300)	121 (43-303)	125 (58-268)	5 (3-8)	18 (5-48)	23 (7-70)	13 (6-32)	50 (17-117)	115 (26-297)	97 (32-233)	4 (3-6)	9 (4-38)	7 (4-13)	6 (4-15)	251 (60-689)	223 (33-577)	231 (68-564)	4 (2-115)	54 (13-129)	50 (12-122)
Viruses	18 (5-51)	25 (3-74)	16 (2-53)	21 (6-57)	0.5 (0.06-2)	1 (0.09-4)	2 (0.2-6)	1 (0.3-3)	2 (0.1-5)	30 (2-97)	22 (2-71)	0.7 (0.02-2)	1 (0.2-3)	1 (0.2-4)	1 (0.3-3)	5 (0.5-14)	54 (6-173)	45 (5-143)	0.9 (0.06-3)	5 (0.2-16)	5 (0.3-15)
Hepatitis A virus	18 (5-51)	25 (3-74)	16 (2-53)	21 (6-57)	0.5 (0.06-2)	1 (0.09-4)	2 (0.2-6)	1 (0.3-3)	2 (0.1-5)	30 (2-97)	22 (2-71)	0.7 (0.02-2)	1 (0.2-3)	1 (0.2-4)	1 (0.3-3)	5 (0.5-14)	54 (6-173)	45 (5-143)	0.9 (0.06-3)	5 (0.2-16)	5 (0.3-15)
Bacteria	80 (33-186)	89 (29-249)	99 (37-266)	98 (44-229)	4 (2-6)	15 (4-45)	18 (5-62)	11 (4-29)	46 (15-112)	78 (20-229)	70 (25-186)	3 (3-4)	7 (3-35)	4 (3-9)	5 (3-13)	244 (57-677)	158 (25-469)	176 (52-479)	3 (1-114)	48 (11-119)	44 (11-114)
Brucella spp.	2 (0.5-38)	2 (0.2-48)	0.3 (0.006-16)	0.9 (0.1-30)	0.06 (0.02-0.5)	1 (0.2-14)	2 (0.1-33)	0.8 (0.3-11)	21 (3-75)	4 (0.5-60)	9 (3-53)	0.3 (0.06-1)	3 (0.6-30)	0.7 (0.06-6)	1 (0.4-9)	0.7 (0.003-100)	0.6 (0.003-82)	0.7 (0.006-83)	0.5 (0.02-112)	0.6 (0.08-8)	0.6 (0.1-17)
Listeria monocytogenes	2 (0.7-11)	1 (0-20)	1 (0-20)	1 (0-20)	3 (2-5)	2 (0.2-17)	1 (0-20)	3 (1-11)	1 (0-20)	1 (0-20)	1 (0-20)	3 (2-3)	0.3 (0.2-0.8)	0.6 (0.3-2)	2 (1-2)	1 (0-20)	1 (0-20)	1 (0-20)	1 (0.7-2)	1 (0.9-3)	1 (0.9-3)
Mycobacterium bovis	8 (6-11)	23 (14-38)	31 (19-45)	27 (17-39)	0.02 (0.01-0.04)	0.4 (0.2-0.7)	2 (0.7-3)	0.3 (0.2-0.7)	1 (0.4-3)	12 (5-24)	9 (4-17)	0.07 (0.05-0.1)	0.5 (0.4-0.8)	3 (2-4)	0.9 (0.6-1)	10 (3-25)	12 (5-25)	12 (5-24)	0.1 (0.07-0.1)	2 (1-4)	2 (0.9-4)
Salmonella Paratyphi A	12 (4-29)	11 (0-38)	12 (0-42)	12 (3-35)	0.1 (0-0.3)	2 (0-6)	2 (0.006-6)	1 (0.2-4)	3 (0-11)	10 (0-35)	8 (1-27)	0.02 (0-0.1)	0.3 (0-2)	0.01 (0-0.06)	0.1 (0.01-0.5)	41 (7-117)	25 (0.6-77)	29 (7-80)	0.1 (0-0.5)	8 (1-21)	7 (1-19)
Salmonella Typhi	52 (16-128)	46 (0-164)	51 (0-181)	52 (11-151)	0.4 (0-2)	7 (0-26)	8 (0.03-28)	5 (0.8-15)	14 (0-49)	44 (0-154)	36 (4-118)	0.09 (0-0.6)	1 (0-9)	0.04 (0-0.3)	0.5 (0.05-2)	180 (31-509)	109 (3-335)	124 (28-349)	0.6 (0-2)	34 (5-92)	31 (5-84)
Protozoa	0.9 (0.4-2)	2 (0.8-6)	2 (0.8-5)	2 (1-5)	0.3 (0.1-0.6)	1 (0.4-2)	2 (0.7-7)	0.8 (0.4-2)	2 (0.6-4)	2 (0.8-4)	2 (0.8-4)	0.2 (0.08-0.4)	0.8 (0.3-2)	0.6 (0.3-1)	0.5 (0.2-0.9)	0.8 (0.3-2)	0.5 (0.1-1)	0.5 (0.2-1)	0.2 (0.09-0.4)	0.5 (0.2-1)	0.5 (0.2-1)
Toxoplasma gondii	0.9 (0.4-2)	2 (0.8-6)	2 (0.8-5)	2 (1-5)	0.3 (0.1-0.6)	1 (0.4-2)	2 (0.7-7)	0.8 (0.4-2)	2 (0.6-4)	2 (0.8-4)	2 (0.8-4)	0.2 (0.08-0.4)	0.8 (0.3-2)	0.6 (0.3-1)	0.5 (0.2-0.9)	0.8 (0.3-2)	0.5 (0.1-1)	0.5 (0.2-1)	0.2 (0.09-0.4)	0.5 (0.2-1)	0.5 (0.2-1)
Helminths	35 (27-46)	128 (73-240)	124 (91-169)	127 (90-188)	0.2 (0.1-0.4)	8 (6-14)	29 (21-40)	7 (5-11)	2 (0.5-8)	2 (0.6-16)	2 (0.7-13)	0.1 (0.03-0.4)	4 (2-24)	3 (1-11)	2 (1-9)	20 (17-27)	23 (15-33)	22 (16-31)	0.04 (0.01-0.7)	51 (32-70)	46 (29-64)
Cestodes	28 (20-39)	126 (71-236)	122 (90-167)	125 (88-187)	0.1 (0.09-0.2)	6 (5-10)	26 (19-35)	6 (4-8)	0.7 (0.1-7)	0.4 (0.07-14)	0.5 (0.1-12)	0.1 (0.02-0.4)	3 (1-23)	3 (1-11)	2 (0.8-9)	1 (0.9-2)	21 (14-30)	17 (12-25)	0.02 (0.003-0.6)	29 (11-47)	26 (10-43)
Echinococcus granulosus	0.4 (0.1-3)	0.3 (0.03-15)	0.5 (0.09-11)	0.4 (0.09-13)	0.007 (0-0.03)	0.2 (0.01-4)	1 (0.2-6)	0.2 (0.05-2)	0.6 (0.09-7)	0.4 (0.06-14)	0.5 (0.1-11)	0.09 (0.009-0.3)	1 (0.3-5)	0.4 (0.05-1)	0.5 (0.1-1)	0 (0-0.08)	0.5 (0.1-2)	0.4 (0.09-2)	0.01 (0-0.6)	0.2 (0.04-0.7)	0.2 (0.04-0.7)
Echinococcus multilocularis	4 (0.1-9)	0 (0-0)	0 (0-0)	0 (0-0)	0 (0-0)	0 (0-0)	0 (0-0)	0 (0-0)	0.02 (0.004-0.05)	0.005 (0-0.05)	0.01 (0.003-0.05)	0.01 (0.002-0.03)	2 (0.4-21)	2 (0.4-10)	0.9 (0.4-8)	0 (0-0)	0.007 (0-0.04)	0.005 (0-0.03)	0.003 (0-0.008)	17 (0-36)	16 (0-33)
Taenia solium	23 (17-32)	124 (70-233)	121 (89-163)	124 (87-183)	0.1 (0.08-0.1)	6 (5-8)	24 (18-32)	5 (4-7)	0 (0-0)	0 (0-0)	0 (0-0)	0 (0-0)	0 (0-0)	0.4 (0.3-0.6)	0.1 (0.07-0.1)	1 (0.9-2)	20 (13-29)	17 (11-24)	0 (0-0)	11 (8-15)	10 (7-14)
Nematodes	1 (0.4-3)	2 (0.2-9)	1 (0.2-5)	2 (0.4-5)	0.04 (0.004-0.3)	2 (0.2-6)	2 (0.2-8)	1 (0.3-3)	0.8 (0.09-3)	2 (0.2-6)	1 (0.3-5)	0.01 (0.007-0.01)	0.3 (0.04-1)	0.1 (0.009-1)	0.1 (0.03-0.5)	0.9 (0.03-7)	0.8 (0.04-7)	1 (0.1-6)	0.003 (0.001-0.005)	1 (0.1-5)	1 (0.09-5)
Ascaris spp.	1 (0.4-3)	2 (0.2-9)	1 (0.2-5)	2 (0.4-5)	0.03 (0-0.3)	2 (0.2-6)	2 (0.2-8)	1 (0.3-3)	0.8 (0.09-3)	2 (0.2-6)	1 (0.3-5)	0 (0-0)	0.3 (0.03-1)	0.1 (0-1)	0.1 (0.02-0.5)	0.9 (0.03-7)	0.8 (0.04-7)	1 (0.1-6)	0 (0-0)	1 (0.09-5)	1 (0.08-5)
Trichinella spp.	0.003 (0.002-0.004)	0.001 (0-0.002)	0.001 (0-0.002)	0.001 (0-0.002)	0.005 (0.003-0.006)	0.005 (0.003-0.006)	0.005 (0.003-0.006)	0.005 (0.003-0.006)	0 (0-0)	0 (0-0)	0 (0-0)	0.01 (0.007-0.01)	0.01 (0.007-0.01)	0.01 (0.007-0.01)	0.01 (0.007-0.01)	0 (0-0)	0 (0-0)	0 (0-0)	0.003 (0.001-0.005)	0.003 (0.001-0.005)	0.003 (0.001-0.005)
Trematodes	6 (5-7)	0 (0-0)	0 (0-0)	0 (0-0)	0 (0-0.005)	0 (0-0)	0.7 (0.4-1)	0.06 (0.03-0.1)	0 (0-0)	0 (0-0)	0 (0-0)	0 (0-0)	0 (0-0)	0.03 (0.02-0.03)	0.007 (0.006-0.008)	18 (15-22)	0.3 (0.09-0.8)	4 (3-4)	0.02 (0.003-0.08)	20 (17-24)	19 (16-22)
Clonorchis sinensis	4 (4-5)	0 (0-0)	0 (0-0)	0 (0-0)	0 (0-0)	0 (0-0)	0 (0-0)	0 (0-0)	0 (0-0)	0 (0-0)	0 (0-0)	0 (0-0)	0 (0-0)	0.03 (0.02-0.03)	0.007 (0.006-0.008)	0.005 (0.001-0.02)	0.02 (0.004-0.08)	0.02 (0.003-0.07)	0.02 (0.003-0.08)	18 (15-22)	17 (14-20)
Fasciola spp.	0 (0-0)	0 (0-0)	0 (0-0)	0 (0-0)	0 (0-0)	0 (0-0)	0 (0-0)	0 (0-0)	0 (0-0)	0 (0-0)	0 (0-0)	0 (0-0)	0 (0-0)	0 (0-0)	0 (0-0)	0 (0-0)	0 (0-0)	0 (0-0)	0 (0-0)	0 (0-0)	0 (0-0)
Intestinal flukes*	0 (0-0)	0 (0-0)	0 (0-0)	0 (0-0)	0 (0-0)	0 (0-0)	0 (0-0)	0 (0-0)	0 (0-0)	0 (0-0)	0 (0-0)	0 (0-0)	0 (0-0)	0 (0-0)	0 (0-0)	0 (0-0)	0 (0-0)	0 (0-0)	0 (0-0)	0 (0-0)	0 (0-0)
Opisthorchis spp.	1 (1-2)	0 (0-0)	0 (0-0)	0 (0-0)	0 (0-0)	0 (0-0)	0 (0-0)	0 (0-0)	0 (0-0)	0 (0-0)	0 (0-0)	0 (0-0)	0 (0-0)	0 (0-0)	0 (0-0)	18 (15-22)	0.2 (0.08-0.7)	3 (3-4)	0 (0-0)	1 (1-2)	1 (1-2)
Paragonimus spp.	0.2 (0.1-0.3)	0 (0-0)	0 (0-0)	0 (0-0)	0 (0-0.005)	0 (0-0)	0.7 (0.4-1)	0.06 (0.03-0.1)	0 (0-0)	0 (0-0)	0 (0-0)	0 (0-0)	0 (0-0)	0 (0-0)	0 (0-0)	0 (0-0)	0 (0-0)	0 (0-0)	0 (0-0)	0.9 (0.6-1)	0.8 (0.5-1)
Chemicals and toxins	9 (4-24)	29 (8-79)	6 (2-13)	17 (6-42)	0.04 (0.006-0.2)	3 (0.6-9)	2 (0.07-136)	2 (0.4-15)	0.7 (0.2-3)	5 (1-17)	4 (1-12)	0.3 (0.1-0.7)	0.6 (0.3-1)	0.5 (0.2-2)	0.4 (0.3-0.8)	18 (3-51)	4 (0.6-15)	7 (2-17)	0.2 (0.04-0.8)	17 (3-68)	16 (3-62)
Aflatoxin	9 (4-23)	28 (7-78)	3 (1-8)	15 (5-40)	0.04 (0.006-0.2)	3 (0.6-9)	2 (0.07-136)	2 (0.4-15)	0.7 (0.2-3)	5 (1-17)	4 (1-12)	0.3 (0.1-0.7)	0.6 (0.3-1)	0.5 (0.2-2)	0.4 (0.3-0.8)	18 (3-51)	4 (0.6-15)	7 (2-17)	0.2 (0.04-0.8)	17 (3-68)	16 (3-62)
Cassava cyanide	0.2 (0.02-0.7)	0.9 (0.09-3)	3 (0.3-8)	2 (0.2-5)	0 (0-0)	0 (0-0)	0 (0-0)	0 (0-0)	0 (0-0)	0 (0-0)	0 (0-0)	0 (0-0)	0 (0-0)	0 (0-0)	0 (0-0)	0 (0-0)	0 (0-0)	0 (0-0)	0 (0-0)	0 (0-0)	0 (0-0)
Dioxin	0 (0-0)	0 (0-0)	0 (0-0)	0 (0-0)	0 (0-0)	0 (0-0)	0 (0-0)	0 (0-0)	0 (0-0)	0 (0-0)	0 (0-0)	0 (0-0)	0 (0-0)	0 (0-0)	0 (0-0)	0 (0-0)	0 (0-0)	0 (0-0)	0 (0-0)	0 (0-0)	0 (0-0)
* Includes selected species of the families Echinostomatidae, Fasciolidae, Gymnophallidae, Heterophyidae, Nanophyetidae, Neodiplostomidae and Plagiorchiidae (depending on data availability).

[truncated: 9 more sheets: 10, 11, 12, 13, 14, 15, 16, 17, 18]
